# Supplementary material for: Theoretical insights into the Peierls plasticity in SrTiO3 ceramics via dislocation remodelling
Source: Nat Commun. 2022 Nov 14;13:6925. doi: 10.1038/s41467-022-34741-4 (PMC9663548; doi:10.1038/s41467-022-34741-4)
Supplement: Supplementary file 3 — Source Data [file 41467_2022_34741_MOESM3_ESM.xlsx]

## Sheet: Figure 2a
S(x)/|b|	γ (J/m^2)
0	0
0.05	0.04515
0.1	0.12157
0.15	0.2426
0.2	0.40279
0.25	0.59049
0.3	0.69371
0.35	0.68337
0.4	0.6904
0.45	0.73091
0.5	0.794
0.55	0.73091
0.6	0.6904
0.65	0.68337
0.7	0.69371
0.75	0.59049
0.8	0.40279
0.85	0.2426
0.9	0.12157
0.95	0.04515
1	0

## Sheet: Figure 2b
S(x)/b	ΔE_free (eV)	ΔE_electrostatic (eV)	ΔE_xc+ΔE_eigen (eV)
0	0	0	0
0.05	0.24793	-6.34261	6.59054
0.1	0.66759	-6.8896	7.55718
0.15	1.33223	-7.98408	9.31631
0.2	2.21195	-9.166	11.378
0.25	3.24269	-11.6873	14.93
0.3	3.80953	-7.24267	11.0522
0.35	3.75277	-4.36693	8.1197
0.4	3.7914	-4.35247	8.14388
0.45	4.01384	-2.94921	6.96306
0.5	4.3603	3.82896	0.53134

## Sheet: Figure 2d
z	S(x)=0	S(x)=0.15|b|	S(x)=0.25|b|	S(x)=0.3|b|	S(x)=0.4|b|	S(x)=0.5|b|
0	0.98186	1.01809	1.03593	0.95848	1.00628	1.02279
0.0669	1.00588	1.03124	1.04288	0.98242	1.03029	1.04662
0.1339	1.08715	1.102	1.10748	1.06398	1.11195	1.12813
0.2008	1.2447	1.24944	1.24923	1.22151	1.26963	1.28548
0.2677	1.49351	1.48894	1.48342	1.47063	1.51885	1.53442
0.3346	1.82774	1.81438	1.80418	1.80484	1.85314	1.86826
0.4016	2.20129	2.17976	2.16517	2.17868	2.22695	2.24169
0.4685	2.52329	2.49363	2.47506	2.5006	2.54881	2.56299
0.5354	2.69935	2.66164	2.63899	2.67687	2.72493	2.73866
0.6024	2.63496	2.58865	2.56195	2.61226	2.66022	2.6733
0.6693	2.3193	2.26399	2.23276	2.29664	2.34445	2.35704
0.7362	1.7614	1.69613	1.66011	1.7383	1.78607	1.79799
0.8031	1.03866	0.96279	0.92123	1.01531	1.06307	1.07452
0.8701	0.20188	0.1143	0.06684	0.17774	0.22563	0.23646
0.937	-0.72824	-0.82812	-0.88229	-0.75303	-0.70496	-0.69452
1.0039	-1.66756	-1.78072	-1.84186	-1.69357	-1.64519	-1.63532
1.0709	-2.54458	-2.67131	-2.74013	-2.57169	-2.52299	-2.51341
1.1378	-3.29517	-3.4362	-3.51275	-3.32403	-3.27493	-3.26584
1.2047	-3.88541	-4.04067	-4.12554	-3.91598	-3.86655	-3.85755
1.2716	-4.29678	-4.46671	-4.55976	-4.32988	-4.28007	-4.27128
1.3386	-4.53055	-4.71466	-4.81645	-4.56637	-4.51628	-4.50705
1.4055	-4.58808	-4.78651	-4.89671	-4.6278	-4.57739	-4.56772
1.4724	-4.47316	-4.68488	-4.80396	-4.51745	-4.46689	-4.4557
1.5393	-4.18082	-4.40541	-4.53262	-4.23143	-4.18074	-4.16788
1.6063	-3.71015	-3.94555	-4.08101	-3.76856	-3.71802	-3.70182
1.6732	-3.06401	-3.30872	-3.4508	-3.13283	-3.08262	-3.06286
1.7401	-2.26686	-2.51707	-2.66509	-2.34886	-2.29955	-2.27349
1.8071	-1.36134	-1.61378	-1.76461	-1.46026	-1.41227	-1.37988
1.874	-0.41665	-0.66485	-0.81673	-0.53776	-0.49204	-0.44817
1.9409	0.49059	0.25259	0.10513	0.35582	0.39908	0.4388
2.0078	1.28878	1.06928	0.92859	1.13369	1.17166	1.22455
2.0748	1.9683	1.75703	1.63169	1.69873	1.73136	1.87746
2.1417	2.4492	2.2922	2.17604	2.05624	2.08215	2.29047
2.2086	2.6822	2.65194	2.57061	2.23409	2.2453	2.44578
2.2756	2.66105	2.77013	2.7769	2.22593	2.22079	2.35906
2.3425	2.42425	2.63676	2.73999	2.05376	2.03525	2.08734
2.4094	2.07534	2.32333	2.49991	1.78884	1.76384	1.73504
2.4763	1.70585	1.92055	2.12258	1.49664	1.47204	1.38773
2.5433	1.3981	1.52692	1.70714	1.24255	1.22408	1.11395
2.6102	1.18025	1.19801	1.31837	1.05235	1.04263	0.93068
2.6771	1.05063	0.95532	0.99822	0.93314	0.93266	0.8275
2.7441	0.99033	0.79455	0.75699	0.88077	0.888	0.78432
2.811	0.98252	0.69943	0.59023	0.89145	0.90488	0.78703
2.8779	1.02391	0.65763	0.48488	0.96482	0.98306	0.83775
2.9448	1.12821	0.67141	0.43899	1.10749	1.13069	0.95437
3.0118	1.31543	0.7533	0.45483	1.31862	1.34716	1.15428
3.0787	1.59436	0.91803	0.54366	1.58802	1.6247	1.44421
3.1456	1.95001	1.15989	0.69609	1.87292	1.92038	1.78882
3.2126	2.31632	1.44312	0.89766	2.11372	2.16918	2.11507
3.2795	2.60121	1.70866	1.10547	2.24173	2.29941	2.33028
3.3464	2.70399	1.86906	1.25377	2.1979	2.25024	2.33993
3.4133	2.55423	1.84293	1.26713	1.97248	2.01312	2.10367
3.4803	2.15536	1.59441	1.10275	1.55092	1.57779	1.58134
3.5472	1.52985	1.10847	0.71317	0.90657	0.92052	0.84019
3.6141	0.76864	0.41734	0.10127	0.06909	0.07824	-0.00932
3.6811	-0.10655	-0.40703	-0.69529	-0.84665	-0.83722	-0.93428
3.748	-1.04894	-1.30145	-1.5742	-1.76477	-1.75646	-1.8573
3.8149	-1.97512	-2.20062	-2.44379	-2.61992	-2.61083	-2.70494
3.8818	-2.81489	-3.02761	-3.24495	-3.35111	-3.34042	-3.42108
3.9488	-3.51429	-3.7232	-3.91328	-3.92471	-3.91122	-3.97553
4.0157	-4.04475	-4.25183	-4.4175	-4.32521	-4.3084	-4.35534
4.0826	-4.39595	-4.59961	-4.74139	-4.55269	-4.53185	-4.56146
4.1495	-4.56961	-4.76722	-4.88837	-4.60892	-4.58383	-4.59479
4.2165	-4.56918	-4.76011	-4.86173	-4.49505	-4.46544	-4.4552
4.2834	-4.3946	-4.58137	-4.66621	-4.2061	-4.17206	-4.13649
4.3503	-4.04244	-4.22976	-4.29837	-3.74011	-3.70184	-3.63727
4.4173	-3.51093	-3.70345	-3.75801	-3.10241	-3.06043	-2.96462
4.4842	-2.81061	-3.00927	-3.05033	-2.31916	-2.27417	-2.1482
4.5511	-1.97018	-2.17028	-2.20063	-1.43757	-1.39043	-1.23774
4.618	-1.04391	-1.2334	-1.25418	-0.5252	-0.47719	-0.3063
4.685	-0.102	-0.26437	-0.27883	0.35623	0.40405	0.56961
4.7519	0.772	0.65629	0.64876	1.09462	1.14143	1.32435
4.8188	1.53203	1.46992	1.46591	1.61527	1.65993	1.96059
4.8858	2.15583	2.13738	2.14676	1.93015	1.97051	2.42385
4.9527	2.55261	2.62285	2.64794	2.12529	2.16421	2.6511
5.0196	2.70033	2.90976	2.98251	2.23998	2.26787	2.61265
5.0865	2.59574	2.94199	3.09659	2.24335	2.24625	2.35052
5.1535	2.30998	2.73831	2.96512	2.13172	2.10851	1.96463
5.2204	1.94364	2.37533	2.64274	1.92289	1.87766	1.54917
5.2873	1.58873	1.95998	2.22365	1.66729	1.60874	1.1882
5.3543	1.31087	1.57461	1.79126	1.4025	1.33987	0.91022
5.4212	1.12477	1.26059	1.4013	1.16375	1.10542	0.71402
5.4881	1.02143	1.03218	1.08567	0.98045	0.92972	0.57929
5.555	0.98086	0.8813	0.84989	0.87026	0.82651	0.48677
5.622	0.98945	0.79283	0.68507	0.83988	0.79999	0.43334
5.6889	1.05067	0.75832	0.57987	0.88864	0.8506	0.44098
5.7558	1.18142	0.783	0.533	1.0065	0.96927	0.5369
5.8228	1.40056	0.88039	0.55154	1.16519	1.13026	0.73582
5.8897	1.70952	1.06368	0.65177	1.32823	1.29702	1.01818
5.9566	2.07985	1.32222	0.82732	1.43834	1.41166	1.31983
6.0235	2.42887	1.60569	1.04546	1.4583	1.43871	1.55491
6.0905	2.66494	1.84847	1.25669	1.36894	1.33366	1.57249
6.1574	2.6846	1.95643	1.38172	1.12172	1.04592	1.26195
6.2243	2.44974	1.86997	1.36116	0.71971	0.59371	0.62456
6.2913	1.9677	1.55541	1.14404	0.1359	-0.03825	-0.22977
6.3582	1.28857	1.00099	0.68396	-0.60635	-0.81255	-1.11206
6.4251	0.4909	0.253	0.00683	-1.43463	-1.64959	-1.94872
6.492	-0.4162	-0.6114	-0.83124	-2.23634	-2.43163	-2.70366
6.559	-1.36099	-1.5158	-1.7103	-2.91967	-3.08945	-3.33475
6.6259	-2.26696	-2.39468	-2.55516	-3.46951	-3.61446	-3.82712
6.6928	-3.06475	-3.17312	-3.30338	-3.87466	-3.99567	-4.17073
6.7597	-3.71161	-3.80499	-3.90385	-4.12985	-4.22767	-4.36118
6.8267	-4.18295	-4.26229	-4.33236	-4.23042	-4.30363	-4.3862
6.8936	-4.47587	-4.5406	-4.58222	-4.16778	-4.21126	-4.23335
6.9605	-4.59126	-4.64113	-4.65738	-3.93081	-3.9393	-3.88963
7.0275	-4.53419	-4.57003	-4.56213	-3.51337	-3.48206	-3.35747
7.0944	-4.30093	-4.32548	-4.29663	-2.92274	-2.85319	-2.65605
7.1613	-3.89014	-3.90634	-3.85787	-2.18822	-2.08606	-1.8319
7.2282	-3.30051	-3.31085	-3.24596	-1.36111	-1.23972	-0.94628
7.2952	-2.55047	-2.55404	-2.47413	-0.51075	-0.38219	-0.07125
7.3621	-1.67378	-1.66662	-1.57501	0.30945	0.4191	0.74121
7.429	-0.73443	-0.70737	-0.60511	1.02331	1.14315	1.46447
7.496	0.19613	0.25376	0.36402	1.5651	1.75342	2.12439
7.5629	1.03366	1.13609	1.25655	1.96578	2.24366	2.74177
7.6298	1.75724	1.90096	2.03468	2.27476	2.60914	3.31824
7.6967	2.31575	2.50518	2.65287	2.51703	2.85722	3.79898
7.7637	2.63154	2.93865	3.08665	2.73563	3.02957	4.05514
7.8306	2.69608	3.17478	3.36475	2.94833	3.16661	4.03902
7.8975	2.52021	3.15475	3.45463	3.16078	3.27912	3.7743
7.9645	2.19833	2.92029	3.34309	3.34943	3.30908	3.35206
8.0314	1.82491	2.54587	3.06096	3.43854	3.22774	2.87922
8.0983	1.49075	2.13542	2.68159	3.41132	3.05328	2.45992
8.1652	1.24202	1.75882	2.27232	3.28996	2.83138	2.1406
8.2322	1.0845	1.45683	1.89059	3.13041	2.6142	1.93445
8.2991	1.00326	1.23885	1.5696	2.99897	2.45921	1.82342
8.366	0.97925	1.09685	1.32329	2.94908	2.40342	1.79018
8.433	1.00326	1.0164	1.15066	3.00005	2.46388	1.82342
8.4999	1.0845	0.99385	1.04987	3.1323	2.62266	1.93444
8.5668	1.24201	1.03481	1.01752	3.29223	2.84212	2.14059
8.6337	1.49075	1.15254	1.05563	3.41352	3.06455	2.4599
8.7007	1.8249	1.34856	1.15118	3.44044	3.23808	2.8792
8.7676	2.19833	1.59922	1.28605	3.35109	3.31768	3.35204
8.8345	2.5202	1.8577	1.43472	3.16269	3.28623	3.77428
8.9015	2.69607	2.05396	1.54966	2.95091	3.17379	4.03901
8.9684	2.63153	2.10125	1.57314	2.73874	3.03737	4.05513
9.0353	2.31574	1.95338	1.46855	2.52056	2.86375	3.79898
9.1022	1.75724	1.57814	1.19496	2.27846	2.61296	3.31824
9.1692	1.03366	0.97585	0.7166	1.96928	2.24337	2.74178
9.2361	0.19613	0.19016	0.02646	1.5681	1.74936	2.1244
9.303	-0.73443	-0.69375	-0.82775	1.02629	1.13453	1.46448
9.3699	-1.67377	-1.59907	-1.70958	0.31287	0.40662	0.74122
9.4369	-2.55046	-2.46009	-2.5326	-0.50651	-0.39819	-0.07123
9.5038	-3.30051	-3.20596	-3.24422	-1.35644	-1.2581	-0.94627
9.5707	-3.89014	-3.79705	-3.80182	-2.18355	-2.1046	-1.83188
9.6377	-4.30093	-4.21036	-4.18567	-2.91841	-2.87007	-2.65604
9.7046	-4.53419	-4.44509	-4.39384	-3.50958	-3.49591	-3.35746
9.7715	-4.59126	-4.50327	-4.4293	-3.92767	-3.94963	-3.88963
9.8384	-4.47587	-4.39046	-4.29619	-4.16524	-4.21809	-4.23335
9.9054	-4.18295	-4.10372	-3.99129	-4.22848	-4.30738	-4.3862
9.9723	-3.71162	-3.64197	-3.51284	-4.12846	-4.22867	-4.36118
10.0392	-3.06475	-3.00593	-2.86172	-3.874	-3.99404	-4.17073
10.1062	-2.26696	-2.21485	-2.05824	-3.46966	-3.61003	-3.82712
10.1731	-1.36099	-1.30581	-1.13993	-2.92101	-3.08199	-3.33475
10.24	-0.4162	-0.34213	-0.17174	-2.23854	-2.42111	-2.70367
10.3069	0.4909	0.60211	0.77446	-1.43791	-1.6365	-1.94873
10.3739	1.28857	1.45147	1.62278	-0.61215	-0.79846	-1.11207
10.4408	1.96771	2.17278	2.34826	0.12747	-0.02514	-0.22978
10.5077	2.44974	2.73162	2.91068	0.70967	0.60378	0.62456
10.5747	2.68461	3.11228	3.30826	1.11138	1.052	1.26195
10.6416	2.66495	3.2559	3.51789	1.36017	1.33493	1.5725
10.7085	2.42888	3.14063	3.48249	1.45293	1.43515	1.55493
10.7754	2.07986	2.82974	3.23357	1.43676	1.40534	1.31984
10.8424	1.70953	2.42081	2.85023	1.33039	1.28821	1.01819
10.9093	1.40057	2.01685	2.42747	1.16991	1.12024	0.73583
10.9762	1.18143	1.67259	2.02724	1.0127	0.95933	0.53691
11.0432	1.05068	1.41408	1.69341	0.89542	0.84171	0.44099
11.1101	0.98946	1.23924	1.43837	0.84711	0.79267	0.43334
11.177	0.98087	1.13437	1.26182	0.87816	0.82097	0.48677
11.2439	1.02143	1.08563	1.14983	0.98953	0.92588	0.57929
11.3109	1.12477	1.09305	1.09984	1.17411	1.10317	0.71401
11.3778	1.31087	1.16796	1.11261	1.41378	1.33906	0.91021
11.4447	1.58872	1.3246	1.19984	1.6783	1.60942	1.18819
11.5117	1.94364	1.56503	1.36177	1.93217	1.87984	1.54915
11.5786	2.30998	1.85512	1.578	2.1378	2.11233	1.96461
11.6455	2.59573	2.13548	1.80621	2.24582	2.25152	2.3505
11.7124	2.70032	2.3233	1.98324	2.23937	2.27406	2.61263
11.7794	2.55261	2.33117	2.02997	2.12403	2.17061	2.65109
11.8463	2.15583	2.12137	1.90328	1.92974	1.976	2.42385
11.9132	1.53203	1.67838	1.57188	1.61629	1.66363	1.96059
11.9801	0.772	1.02209	1.02443	1.09787	1.14345	1.32436
12.0471	-0.10199	0.21478	0.2765	0.36146	0.40481	0.56963
12.114	-1.04391	-0.67374	-0.58684	-0.51916	-0.47651	-0.30628
12.1809	-1.97017	-1.58089	-1.46587	-1.43127	-1.39004	-1.23772
12.2479	-2.81061	-2.43002	-2.30119	-2.3127	-2.2747	-2.14818
12.3148	-3.51093	-3.1572	-3.02137	-3.09621	-3.06203	-2.96461
12.3817	-4.04244	-3.72297	-3.58597	-3.73434	-3.70464	-3.63726
12.4486	-4.3946	-4.10939	-3.97142	-4.20089	-4.17599	-4.13648
12.5156	-4.56918	-4.31548	-4.17749	-4.49044	-4.4704	-4.45519
12.5825	-4.5696	-4.3458	-4.20709	-4.60494	-4.58969	-4.59479
12.6494	-4.39595	-4.20445	-4.06745	-4.54941	-4.53854	-4.56146
12.7164	-4.04475	-3.89006	-3.75677	-4.32275	-4.31592	-4.35534
12.7833	-3.51429	-3.40086	-3.27511	-3.92321	-3.91959	-3.97554
12.8502	-2.81488	-2.7406	-2.62289	-3.35067	-3.34965	-3.42109
12.9171	-1.97511	-1.92975	-1.81905	-2.62064	-2.62077	-2.70495
12.9841	-1.04894	-1.00979	-0.89892	-1.76656	-1.76687	-1.85731
13.051	-0.10655	-0.04493	0.0749	-0.84949	-0.84764	-0.9343
13.1179	0.76865	0.88734	1.02991	0.06636	0.06807	-0.00933
13.1849	1.52986	1.71808	1.89099	0.90251	0.91121	0.84019
13.2518	2.15537	2.41395	2.62578	1.54304	1.57015	1.58134
13.3187	2.55425	2.93621	3.18038	1.96028	2.00727	2.10367
13.3856	2.704	3.25251	3.56078	2.18414	2.24438	2.33995
13.4526	2.60122	3.31459	3.73155	2.2302	2.29231	2.3303
13.5195	2.31633	3.1319	3.65113	2.10671	2.16061	2.11509
13.5864	1.95002	2.78394	3.3669	1.87107	1.91055	1.78884
13.6534	1.59437	2.37201	2.96448	1.59048	1.61442	1.44422
13.7203	1.31544	1.98922	2.54141	1.32381	1.33703	1.1543
13.7872	1.12821	1.67833	2.15463	1.11383	1.12133	0.95438
13.8541	1.02391	1.45533	1.84302	0.97155	0.97473	0.83776
13.9211	0.98252	1.31033	1.61127	0.89851	0.89756	0.78704
13.988	0.99033	1.22716	1.45286	0.88889	0.88138	0.78432
14.0549	1.05063	1.1955	1.35364	0.94306	0.92647	0.8275
14.1219	1.18025	1.22047	1.31243	1.06446	1.03675	0.93068
14.1888	1.3981	1.31687	1.33418	1.2562	1.2187	1.11394
14.2557	1.70585	1.49875	1.43264	1.51028	1.46758	1.38772
14.3226	2.07534	1.76191	1.60933	1.80017	1.76084	1.73502
14.3896	2.42425	2.05596	1.83198	2.06065	2.03403	2.08732
14.4565	2.66105	2.31326	2.05113	2.22717	2.22129	2.35904
14.5234	2.6822	2.43708	2.18814	2.23054	2.24685	2.44576
14.5903	2.4492	2.36253	2.17896	2.05072	2.08359	2.29046
14.6573	1.9683	2.04464	1.96494	1.69551	1.73133	1.87746
14.7242	1.28879	1.46166	1.48596	1.13308	1.16993	1.22455
14.7911	0.49059	0.68513	0.78096	0.35627	0.39655	0.4388
14.8581	-0.41665	-0.19993	-0.08713	-0.53751	-0.49443	-0.44817
14.925	-1.36134	-1.12331	-0.99829	-1.45978	-1.41474	-1.37988
14.9919	-2.26686	-2.01675	-1.87604	-2.34799	-2.3021	-2.27348
15.0588	-3.06401	-2.80773	-2.65933	-3.13167	-3.08515	-3.06285
15.1258	-3.71015	-3.45267	-3.29938	-3.76709	-3.72051	-3.70182
15.1927	-4.18082	-3.92567	-3.77172	-4.22971	-4.18312	-4.16788
15.2596	-4.47316	-4.22312	-4.07032	-4.51547	-4.46917	-4.4557
15.3266	-4.58808	-4.34521	-4.19602	-4.6256	-4.57952	-4.56772
15.3935	-4.53054	-4.2964	-4.15188	-4.56397	-4.51826	-4.50705
15.4604	-4.29678	-4.07254	-3.93415	-4.32729	-4.28188	-4.27128
15.5273	-3.88541	-3.67188	-3.5402	-3.91321	-3.86819	-3.85754
15.5943	-3.29517	-3.09294	-2.96874	-3.32109	-3.2764	-3.26584
15.6612	-2.54457	-2.35393	-2.23738	-2.56858	-2.52428	-2.51341
15.7281	-1.66756	-1.48863	-1.38	-1.69032	-1.6463	-1.63531
15.7951	-0.72824	-0.56086	-0.46	-0.74963	-0.70589	-0.69451
15.862	0.20189	0.35796	0.45118	0.18126	0.22486	0.23647
15.9289	1.03867	1.18395	1.26993	1.01894	1.06246	1.07453
15.9958	1.7614	1.8964	1.97554	1.74202	1.78562	1.798
16.0628	2.3193	2.44472	2.51752	2.30044	2.34415	2.35704
16.1297	2.63496	2.75135	2.81832	2.61613	2.66004	2.6733
16.1966	2.69935	2.80735	2.86895	2.68079	2.72488	2.73866
16.2636	2.52329	2.62324	2.67987	2.50457	2.54887	2.563
16.3305	2.20129	2.29348	2.34536	2.18272	2.22711	2.24169
16.3974	1.82774	1.91201	1.95927	1.80894	1.85341	1.86826
16.4643	1.4935	1.5696	1.61208	1.47481	1.51923	1.53442
16.5313	1.2447	1.31193	1.34942	1.22577	1.27014	1.28547
16.5982	1.08715	1.14491	1.17694	1.06835	1.11259	1.12812
16.6651	1.00588	1.05338	1.07962	0.98691	1.03108	1.04661
16.7321	0.98186	1.01875	1.03879	0.9631	1.00723	1.02279
16.799	1.00588	1.03188	1.04574	0.98703	1.03123	1.04661
16.8659	1.08715	1.10263	1.11032	1.0686	1.11288	1.12812
16.9328	1.2447	1.25003	1.25206	1.22613	1.27057	1.28547
16.9998	1.4935	1.4895	1.48623	1.47527	1.51979	1.53442
17.0667	1.82773	1.81489	1.807	1.8095	1.85409	1.86826
17.1336	2.20128	2.18023	2.168	2.18337	2.2279	2.24169
17.2005	2.52329	2.49406	2.47791	2.50532	2.54976	2.56299
17.2675	2.69935	2.66203	2.64186	2.68162	2.72589	2.73866
17.3344	2.63496	2.58899	2.56484	2.61706	2.66117	2.6733
17.4013	2.3193	2.26429	2.23565	2.30148	2.34541	2.35704
17.4683	1.7614	1.69637	1.66298	1.74317	1.78704	1.79799
17.5352	1.03866	0.96299	0.92405	1.02021	1.06405	1.07452
17.6021	0.20188	0.11444	0.06958	0.18266	0.22664	0.23646
17.669	-0.72824	-0.82803	-0.87967	-0.74809	-0.70392	-0.69452
17.736	-1.66756	-1.7807	-1.83939	-1.68862	-1.6441	-1.63532
17.8029	-2.54458	-2.67135	-2.73784	-2.56673	-2.52186	-2.51341
17.8698	-3.29517	-3.43631	-3.51065	-3.31908	-3.27375	-3.26584
17.9368	-3.88541	-4.04085	-4.12364	-3.91104	-3.86532	-3.85755
18.0037	-4.29679	-4.46697	-4.55806	-4.32497	-4.27877	-4.27128
18.0706	-4.53055	-4.715	-4.81496	-4.5615	-4.51492	-4.50706
18.1375	-4.58808	-4.78693	-4.8954	-4.623	-4.57595	-4.56773
18.2045	-4.47317	-4.68538	-4.80284	-4.51274	-4.46537	-4.4557
18.2714	-4.18082	-4.40598	-4.53163	-4.22687	-4.1791	-4.16789
18.3383	-3.71016	-3.94621	-4.08013	-3.76417	-3.71628	-3.70183
18.4053	-3.06402	-3.30944	-3.4499	-3.12871	-3.08071	-3.06286
18.4722	-2.26687	-2.51786	-2.6641	-2.34503	-2.29749	-2.27349
18.5391	-1.36135	-1.6146	-1.76329	-1.45688	-1.40995	-1.37988
18.606	-0.41666	-0.66572	-0.81494	-0.53476	-0.48959	-0.44817
18.673	0.49058	0.25173	0.1078	0.35892	0.40127	0.43879
18.7399	1.28878	1.06828	0.93213	1.13514	1.17481	1.22454
18.8068	1.96829	1.75596	1.63646	1.69675	1.73712	1.87745
18.8738	2.4492	2.29189	2.1838	2.05114	2.08978	2.29046
18.9407	2.6822	2.6519	2.5819	2.22966	2.25117	2.44577
19.0076	2.66105	2.76969	2.79324	2.22504	2.22272	2.35905
19.0745	2.42425	2.63548	2.76126	2.0577	2.03253	2.08733
19.1415	2.07534	2.32113	2.52455	1.79709	1.75746	1.73503
19.2084	1.70585	1.91759	2.14822	1.5077	1.46362	1.38772
19.2753	1.3981	1.52353	1.73159	1.25459	1.21542	1.11394
19.3422	1.18025	1.19448	1.34006	1.06401	1.03484	0.93068
19.4092	1.05062	0.95187	1.0165	0.94382	0.92619	0.8275
19.4761	0.99033	0.79119	0.77188	0.89074	0.88242	0.78431
19.543	0.98251	0.69606	0.6021	0.9014	0.89955	0.78703
19.61	1.0239	0.65406	0.49406	0.97542	0.97735	0.83775
19.6769	1.1282	0.66749	0.44556	1.11874	1.12468	0.95437
19.7438	1.31542	0.74897	0.45859	1.32972	1.34149	1.15428
19.8107	1.59435	0.91338	0.5443	1.59737	1.62073	1.4442
19.8777	1.95	1.15487	0.69314	1.87871	1.91935	1.78881
19.9446	2.31631	1.43793	0.89181	2.1146	2.17193	2.11507
20.0115	2.60121	1.7035	1.09826	2.23762	2.30529	2.33027
20.0785	2.70399	1.86386	1.24757	2.19056	2.25762	2.33993
20.1454	2.55423	1.83763	1.26419	1.96534	2.01874	2.10366
20.2123	2.15535	1.58854	1.10442	1.5463	1.5781	1.58134
20.2792	1.52985	1.09987	0.71808	0.90376	0.91581	0.84019
20.3462	0.76864	0.40561	0.10802	0.06633	0.07113	-0.00933
20.4131	-0.10655	-0.42062	-0.68762	-0.84994	-0.84515	-0.93429
20.48	-1.04895	-1.31597	-1.56691	-1.76717	-1.76508	-1.85731
20.547	-1.97512	-2.21469	-2.43601	-2.62096	-2.61919	-2.70494
20.6139	-2.81489	-3.04002	-3.23657	-3.35045	-3.34813	-3.42109
20.6808	-3.5143	-3.73322	-3.90427	-3.92233	-3.91802	-3.97554
20.7477	-4.04476	-4.25917	-4.40812	-4.32123	-4.31437	-4.35534
20.8147	-4.39596	-4.60439	-4.7319	-4.5473	-4.53705	-4.56146
20.8816	-4.56961	-4.76966	-4.87917	-4.60227	-4.58831	-4.59479
20.9485	-4.56918	-4.76039	-4.85294	-4.48719	-4.46905	-4.4552
21.0155	-4.3946	-4.57943	-4.65787	-4.19698	-4.17454	-4.13649
21.0824	-4.04244	-4.2254	-4.2902	-3.72971	-3.70294	-3.63727
21.1493	-3.51093	-3.69646	-3.7498	-3.09092	-3.05994	-2.96462
21.2162	-2.81061	-2.99967	-3.04168	-2.30692	-2.27227	-2.1482
21.2832	-1.97018	-2.15846	-2.19147	-1.42538	-1.38731	-1.23774
21.3501	-1.04391	-1.22025	-1.24433	-0.51358	-0.47405	-0.3063
21.417	-0.102	-0.25107	-0.26858	0.36621	0.40682	0.56961
21.484	0.77199	0.66855	0.65989	1.10106	1.14612	1.32435
21.5509	1.53203	1.48003	1.47641	1.61779	1.66724	1.96059
21.6178	2.15583	2.14613	2.15877	1.9298	1.98044	2.42384
21.6847	2.55261	2.63271	2.66909	2.12362	2.17591	2.65109
21.7517	2.70033	2.92165	3.01436	2.23775	2.27646	2.61264
21.8186	2.59574	2.95482	3.13583	2.24158	2.24762	2.35051
21.8855	2.30999	2.75099	3.00633	2.13083	2.10183	1.96462
21.9524	1.94364	2.38684	2.68137	1.92314	1.8643	1.54916
22.0194	1.58873	1.9698	2.25662	1.6685	1.59166	1.18819
22.0863	1.31087	1.58245	1.81785	1.4045	1.32188	0.91021
22.1532	1.12477	1.26658	1.42217	1.16641	1.08852	0.71401
22.2202	1.02143	1.03668	1.10231	0.98393	0.91438	0.57928
22.2871	0.98086	0.88469	0.86349	0.87473	0.81231	0.48676
22.354	0.98945	0.7954	0.69631	0.8456	0.78596	0.43333
22.4209	1.05067	0.7601	0.58816	0.89556	0.83648	0.44098
22.4879	1.18142	0.78399	0.53753	1.01429	0.95584	0.53689
22.5548	1.40056	0.88065	0.55159	1.17288	1.11981	0.73581
22.6217	1.70952	1.06371	0.64832	1.33474	1.29254	1.01817
22.6887	2.07985	1.3234	0.82407	1.44234	1.41595	1.31982
22.7556	2.42886	1.6094	1.04672	1.45965	1.45187	1.5549
22.8225	2.66493	1.8558	1.267	1.36702	1.3569	1.57248
22.8894	2.68459	1.96873	1.40513	1.11697	1.07589	1.26193
22.9564	2.44973	1.88575	1.39649	0.7128	0.62593	0.62455
23.0233	1.9677	1.57675	1.19166	0.1271	-0.00717	-0.22979
23.0902	1.28856	1.03113	0.74128	-0.61578	-0.78607	-1.11208
23.1572	0.49089	0.29201	0.07141	-1.44363	-1.62854	-1.94874
23.2241	-0.41621	-0.56588	-0.76007	-2.24397	-2.41477	-2.70368
23.291	-1.361	-1.46871	-1.6385	-2.92554	-3.07777	-3.33476
23.3579	-2.26697	-2.3506	-2.48824	-3.47349	-3.60804	-3.82713
23.4249	-3.06476	-3.13581	-3.24591	-3.87689	-3.99382	-4.17074
23.4918	-3.71163	-3.7762	-3.85792	-4.1304	-4.23004	-4.36119
23.5587	-4.18296	-4.24247	-4.29883	-4.2293	-4.31022	-4.3862
23.6257	-4.47588	-4.52899	-4.56039	-4.16482	-4.22245	-4.23335
23.6926	-4.59127	-4.63707	-4.64673	-3.92578	-3.95554	-3.88963
23.7595	-4.5342	-4.57315	-4.56212	-3.50615	-3.50331	-3.35746
23.8264	-4.30093	-4.33629	-4.30773	-2.91348	-2.87863	-2.65605
23.8934	-3.89014	-3.92552	-3.88045	-2.17745	-2.11375	-1.83189
23.9603	-3.30051	-3.33893	-3.28031	-1.34966	-1.26706	-0.94628
24.0272	-2.55047	-2.59018	-2.51889	-0.4997	-0.40611	-0.07124
24.0942	-1.67378	-1.70857	-1.6275	0.31916	0.40022	0.74122
24.1611	-0.73444	-0.75103	-0.66053	1.032	1.12969	1.46448
24.228	0.19612	0.21301	0.31082	1.57353	1.74573	2.12439
24.2949	1.03365	1.10281	1.21056	1.97492	2.24027	2.74177
24.3619	1.75723	1.87771	1.99777	2.28405	2.61034	3.31824
24.4288	2.31574	2.4871	2.62379	2.52569	2.86118	3.79898
24.4957	2.63152	2.91897	3.06013	2.7432	3.03423	4.05513
24.5626	2.69606	3.15856	3.34141	2.95431	3.17045	4.03901
24.6296	2.5202	3.14705	3.43777	3.16531	3.28095	3.77429
24.6965	2.19832	2.92229	3.33385	3.35157	3.30822	3.35204
24.7634	1.8249	2.55639	3.05884	3.43753	3.22433	2.8792
24.8304	1.49074	2.15105	2.68402	3.40736	3.04753	2.4599
24.8973	1.242	1.77665	2.27783	3.2837	2.82394	2.14058
24.9642	1.08449	1.47436	1.89723	3.12282	2.60513	1.93444
25.0311	1.00325	1.25494	1.57644	2.99091	2.44842	1.82342
25.0981	0.97923	1.11146	1.32956	2.94125	2.39048	1.79017
25.165	1.00325	1.03038	1.15641	2.99287	2.44875	1.82342
25.2319	1.08449	1.00809	1.05513	3.12613	2.60576	1.93444
25.2989	1.242	1.0497	1.02251	3.28735	2.82475	2.14058
25.3658	1.49073	1.16747	1.0601	3.41028	3.04845	2.4599
25.4327	1.82489	1.36211	1.15513	3.43911	3.22523	2.8792
25.4996	2.19831	1.60956	1.28886	3.35173	3.3092	3.35204
25.5666	2.52018	1.86332	1.43605	3.16492	3.28202	3.77428
25.6335	2.69605	2.05478	1.54935	2.95431	3.1716	4.039
25.7004	2.63152	2.09889	1.57179	2.74318	3.03555	4.05512
25.7674	2.31573	1.95139	1.46744	2.52538	2.86248	3.79896
25.8343	1.75723	1.58073	1.19512	2.2825	2.61155	3.31823
25.9012	1.03365	0.98522	0.71862	1.97162	2.24128	2.74176
25.9681	0.19612	0.2014	0.03031	1.56794	1.74653	2.12437
26.0351	-0.73444	-0.68363	-0.8232	1.02149	1.13018	1.46446
26.102	-1.67378	-1.58892	-1.70553	0.30331	0.40039	0.7412
26.1689	-2.55047	-2.45058	-2.52845	-0.51929	-0.4063	-0.07126
26.2359	-3.30051	-3.19738	-3.23994	-1.37115	-1.26755	-0.9463
26.3028	-3.89014	-3.78989	-3.79757	-2.19871	-2.11445	-1.83191
26.3697	-4.30094	-4.20486	-4.18167	-2.93239	-2.87944	-2.65607
26.4366	-4.5342	-4.44154	-4.39031	-3.52156	-3.50414	-3.35748
26.5036	-4.59127	-4.50179	-4.42638	-3.93714	-3.95635	-3.88964
26.5705	-4.47588	-4.39114	-4.29391	-4.17237	-4.22321	-4.23336
26.6374	-4.18296	-4.10653	-3.98955	-4.23326	-4.31091	-4.3862
26.7044	-3.71163	-3.64686	-3.51149	-4.13109	-4.23067	-4.36118
26.7713	-3.06476	-3.01277	-2.86065	-3.87398	-3.99439	-4.17073
26.8382	-2.26697	-2.22353	-2.05747	-3.46675	-3.60854	-3.82712
26.9051	-1.36101	-1.31623	-1.13967	-2.91418	-3.07828	-3.33475
26.9721	-0.41622	-0.35411	-0.17231	-2.22874	-2.41525	-2.70366
27.039	0.49089	0.58841	0.77258	-1.4249	-1.62887	-1.94872
27.1059	1.28856	1.43733	1.61951	-0.59255	-0.7876	-1.11206
27.1728	1.9677	2.15878	2.34377	0.15356	-0.01075	-0.22976
27.2398	2.44973	2.70898	2.90393	0.73873	0.6203	0.62457
27.3067	2.6846	3.08358	3.29912	1.14019	1.06901	1.26195
27.3736	2.66494	3.22968	3.50748	1.3824	1.34973	1.57249
27.4406	2.42887	3.12244	3.47267	1.46189	1.44525	1.55491
27.5075	2.07985	2.82193	3.2256	1.43142	1.41057	1.31983
27.5744	1.70952	2.42186	2.84446	1.31168	1.2887	1.01818
27.6413	1.40056	2.0236	2.42381	1.14297	1.11736	0.73582
27.7083	1.18142	1.68151	2.02515	0.98229	0.95471	0.53689
27.7752	1.05067	1.42242	1.69226	0.86546	0.83657	0.44098
27.8421	0.98945	1.24582	1.43767	0.81862	0.78724	0.43334
27.9091	0.98086	1.13966	1.2614	0.85072	0.8148	0.48676
27.976	1.02143	1.0911	1.14986	0.96136	0.91817	0.57928
28.0429	1.12476	1.09998	1.10063	1.14463	1.09364	0.71401
28.1098	1.31086	1.17665	1.11439	1.38378	1.32802	0.91021
28.1768	1.58871	1.3336	1.2025	1.65131	1.59817	1.18819
28.2437	1.94363	1.57185	1.36462	1.91266	1.87027	1.54916
28.3106	2.30997	1.85667	1.58001	2.13044	2.10634	1.96462
28.3776	2.59572	2.12934	1.80638	2.25187	2.24994	2.3505
28.4445	2.70031	2.30918	1.98075	2.25657	2.27643	2.61263
28.5114	2.5526	2.31212	2.02485	2.14433	2.17411	2.65108
28.5783	2.15582	2.10327	1.89643	1.9467	1.97818	2.42383
28.6453	1.53202	1.66818	1.56486	1.62708	1.66306	1.96057
28.7122	0.77199	1.0203	1.0182	1.10042	1.1385	1.32433
28.7791	-0.102	0.21163	0.27024	0.35719	0.39588	0.56959
28.8461	-1.04392	-0.67761	-0.59356	-0.52513	-0.48716	-0.30632
28.913	-1.97018	-1.5842	-1.47247	-1.43786	-1.40098	-1.23776
28.9799	-2.81062	-2.43308	-2.30718	-2.32068	-2.28511	-2.14822
29.0468	-3.51093	-3.16001	-3.02655	-3.10462	-3.07073	-2.96464
29.1138	-4.04244	-3.72582	-3.59021	-3.743	-3.71121	-3.63729
29.1807	-4.3946	-4.11256	-3.97474	-4.20933	-4.18017	-4.1365
29.2476	-4.56918	-4.31928	-4.17996	-4.49856	-4.47237	-4.45521
29.3146	-4.5696	-4.35039	-4.2088	-4.61246	-4.58953	-4.5948
29.3815	-4.39595	-4.20987	-4.06842	-4.55624	-4.53638	-4.56146
29.4484	-4.04475	-3.89619	-3.757	-4.32868	-4.31161	-4.35534
29.5153	-3.51429	-3.40747	-3.27456	-3.92813	-3.91305	-3.97553
29.5823	-2.81488	-2.74753	-2.62156	-3.35447	-3.34079	-3.42107
29.6492	-1.97511	-1.93686	-1.81705	-2.62324	-2.60994	-2.70493
29.7161	-1.04894	-1.01714	-0.89648	-1.76799	-1.7547	-1.85729
29.783	-0.10654	-0.0526	0.07743	-0.84972	-0.83534	-0.93427
29.85	0.76865	0.87918	1.03215	0.06607	0.07951	-0.00931
29.9169	1.52986	1.70954	1.89259	0.90382	0.9203	0.84021
29.9838	2.15536	2.40507	2.62665	1.54897	1.57566	1.58136
30.0508	2.55424	2.92806	3.18104	1.97153	2.00955	2.10368
30.1177	2.70399	3.24857	3.56162	2.1955	2.24451	2.33994
30.1846	2.60121	3.31602	3.7321	2.23608	2.29064	2.33028
30.2515	2.31631	3.13804	3.65104	2.10467	2.15755	2.11507
30.3185	1.95	2.79285	3.36602	1.86137	1.9071	1.78881
30.3854	1.59435	2.38107	2.96296	1.57561	1.61122	1.4442
30.4523	1.31542	1.99635	2.53943	1.30672	1.33475	1.15428
30.5193	1.1282	1.68247	2.15239	1.09718	1.12011	0.95437
30.5862	1.0239	1.45617	1.84069	0.95656	0.97465	0.83775
30.6531	0.98251	1.30823	1.60895	0.88513	0.89855	0.78703
30.72	0.99032	1.22254	1.45055	0.87598	0.88354	0.78431
30.787	1.05062	1.18861	1.3513	0.92951	0.92989	0.82749
30.8539	1.18025	1.21108	1.30998	1.04982	1.0416	0.93068
30.9208	1.39809	1.30452	1.33159	1.24149	1.22501	1.11394
30.9878	1.70585	1.48298	1.42995	1.49764	1.47517	1.38772
31.0547	2.07534	1.74284	1.60666	1.79245	1.76915	1.73503
31.1216	2.42424	2.03447	1.82951	2.06002	2.04228	2.08733
31.1885	2.66105	2.2912	2.04904	2.23417	2.22855	2.35904
31.2555	2.68219	2.41677	2.18651	2.24282	2.25246	2.44576
31.3224	2.44918	2.34626	2.17771	2.06346	2.08735	2.29045
31.3893	1.96827	2.0335	1.96384	1.70266	1.73379	1.87743
31.4563	1.28876	1.45511	1.48463	1.13417	1.17125	1.22452
31.5232	0.49056	0.68079	0.77926	0.35441	0.39695	0.43877
31.5901	-0.41669	-0.20373	-0.08888	-0.53926	-0.49433	-0.4482
31.657	-1.36137	-1.12601	-1.00002	-1.46226	-1.415	-1.37991
31.724	-2.26689	-2.0187	-1.8778	-2.35126	-2.30262	-2.27352
31.7909	-3.06404	-2.80908	-2.66113	-3.13548	-3.08588	-3.06288
31.8578	-3.71017	-3.45364	-3.30121	-3.77132	-3.72136	-3.70184
31.9248	-4.18083	-3.92634	-3.77358	-4.23424	-4.18407	-4.1679
31.9917	-4.47317	-4.22364	-4.07221	-4.52022	-4.47015	-4.45571
32.0586	-4.58808	-4.3456	-4.19793	-4.63049	-4.58054	-4.56773
32.1255	-4.53054	-4.29675	-4.15382	-4.56895	-4.51928	-4.50705
32.1925	-4.29678	-4.07287	-3.93612	-4.33232	-4.2829	-4.27128
32.2594	-3.8854	-3.67224	-3.54218	-3.91827	-3.8692	-3.85754
32.3263	-3.29515	-3.09333	-2.97076	-3.32615	-3.2774	-3.26582
32.3932	-2.54455	-2.35437	-2.23942	-2.57363	-2.52526	-2.51339
32.4602	-1.66753	-1.48911	-1.38208	-1.69535	-1.64727	-1.63529
32.5271	-0.72821	-0.56139	-0.46211	-0.75465	-0.70686	-0.69449
32.594	0.20191	0.35739	0.44903	0.17627	0.22389	0.23649
32.661	1.03869	1.18334	1.26774	1.01398	1.06149	1.07455
32.7279	1.76143	1.89578	1.97329	1.7371	1.78463	1.79802
32.7948	2.31932	2.44407	2.51522	2.29556	2.34315	2.35706
32.8617	2.63498	2.7507	2.81596	2.61129	2.65903	2.67332
32.9287	2.69937	2.8067	2.86653	2.67599	2.72387	2.73867
32.9956	2.5233	2.62259	2.67738	2.49982	2.54785	2.56301
33.0625	2.2013	2.29282	2.3428	2.178	2.2261	2.2417
33.1295	1.82775	1.91136	1.95663	1.80425	1.8524	1.86827
33.1964	1.49351	1.56894	1.60938	1.47014	1.51823	1.53443
33.2633	1.24471	1.31128	1.34665	1.22113	1.26915	1.28548
33.3302	1.08716	1.14425	1.17412	1.06372	1.11162	1.12813
33.3972	1.00588	1.05272	1.07676	0.98228	1.03013	1.04662

## Sheet: Figure 2e
S(x)/|b|	Δp_z
0	0.00015
0.05	2.99423
0.1	6.02987
0.15	8.87905
0.2	11.6219
0.25	14.1126
0.3	-0.05205
0.35	0.10795
0.4	-0.07218
0.45	0.00025
0.5	0.00045

## Sheet: Figure 3a
S(x)/|b|	LME calculations	Fitting curve
0.02856	-1.98517	-1.89168
0.02871	-1.9913	-1.89914
0.02886	-1.99745	-1.90665
0.02901	-2.00364	-1.91421
0.02917	-2.00986	-1.92183
0.02932	-2.01611	-1.9295
0.02948	-2.02239	-1.93723
0.02964	-2.0287	-1.945
0.02981	-2.03505	-1.95284
0.02997	-2.04142	-1.96072
0.03014	-2.04782	-1.96866
0.03031	-2.05425	-1.97665
0.03049	-2.0607	-1.9847
0.03066	-2.06719	-1.9928
0.03084	-2.0737	-2.00095
0.03102	-2.08024	-2.00915
0.0312	-2.0868	-2.0174
0.03139	-2.09339	-2.0257
0.03157	-2.10001	-2.03406
0.03176	-2.10664	-2.04246
0.03196	-2.1133	-2.05091
0.03215	-2.11998	-2.05941
0.03235	-2.12668	-2.06796
0.03255	-2.1334	-2.07655
0.03276	-2.14014	-2.08518
0.03297	-2.14689	-2.09386
0.03318	-2.15366	-2.10258
0.03339	-2.16044	-2.11134
0.03361	-2.16723	-2.12013
0.03383	-2.17403	-2.12896
0.03405	-2.18083	-2.13782
0.03428	-2.18764	-2.14672
0.03451	-2.19445	-2.15564
0.03475	-2.20127	-2.16459
0.03499	-2.20807	-2.17356
0.03523	-2.21488	-2.18255
0.03548	-2.22167	-2.19155
0.03573	-2.22845	-2.20057
0.03598	-2.23521	-2.20959
0.03624	-2.24196	-2.21862
0.03651	-2.24867	-2.22764
0.03677	-2.25536	-2.23666
0.03705	-2.26202	-2.24567
0.03732	-2.26864	-2.25466
0.03761	-2.27521	-2.26362
0.03789	-2.28174	-2.27256
0.03818	-2.28821	-2.28146
0.03848	-2.29462	-2.29032
0.03878	-2.30096	-2.29912
0.03909	-2.30722	-2.30787
0.0394	-2.3134	-2.31655
0.03972	-2.31949	-2.32515
0.04005	-2.32549	-2.33367
0.04038	-2.33137	-2.34209
0.04071	-2.33713	-2.35041
0.04105	-2.34277	-2.35861
0.0414	-2.34827	-2.36668
0.04175	-2.35362	-2.37462
0.04211	-2.35881	-2.3824
0.04248	-2.36383	-2.39002
0.04285	-2.36866	-2.39747
0.04323	-2.3733	-2.40474
0.04362	-2.37772	-2.4118
0.04401	-2.38191	-2.41865
0.04441	-2.38586	-2.42528
0.04482	-2.38955	-2.43166
0.04524	-2.39296	-2.4378
0.04566	-2.39609	-2.44367
0.04609	-2.3989	-2.44927
0.04652	-2.40139	-2.45457
0.04697	-2.40353	-2.45958
0.04742	-2.4053	-2.46428
0.04787	-2.40668	-2.46866
0.04834	-2.40767	-2.47271
0.04881	-2.40822	-2.47642
0.04929	-2.40833	-2.4798
0.04978	-2.40797	-2.48282
0.05027	-2.40723	-2.4855
0.05078	-2.40663	-2.48783
0.05129	-2.40625	-2.48981
0.0518	-2.40611	-2.49145
0.05232	-2.40621	-2.49275
0.05285	-2.40656	-2.49372
0.05339	-2.40717	-2.49438
0.05393	-2.40805	-2.49474
0.05448	-2.40921	-2.49481
0.05504	-2.41065	-2.49462
0.0556	-2.4124	-2.49418
0.05616	-2.41444	-2.49354
0.05673	-2.4168	-2.49271
0.05731	-2.41947	-2.49173
0.05789	-2.42246	-2.49063
0.05847	-2.42579	-2.48944
0.05906	-2.42944	-2.48822
0.05965	-2.43343	-2.48699
0.06025	-2.43777	-2.4858
0.06085	-2.44244	-2.48469
0.06145	-2.44746	-2.48371
0.06205	-2.45282	-2.48289
0.06266	-2.45853	-2.48229
0.06327	-2.46459	-2.48194
0.06387	-2.47099	-2.48188
0.06448	-2.47773	-2.48217
0.06509	-2.48482	-2.48283
0.0657	-2.49224	-2.4839
0.06631	-2.49999	-2.48543
0.06692	-2.50808	-2.48744
0.06753	-2.5165	-2.48996
0.06814	-2.52524	-2.49302
0.06875	-2.5343	-2.49665
0.06936	-2.54367	-2.50087
0.06996	-2.55335	-2.5057
0.07057	-2.56334	-2.51115
0.07117	-2.57363	-2.51723
0.07177	-2.58421	-2.52397
0.07237	-2.59509	-2.53137
0.07297	-2.60626	-2.53942
0.07356	-2.61771	-2.54815
0.07415	-2.62945	-2.55754
0.07475	-2.64146	-2.56761
0.07534	-2.65375	-2.57834
0.07592	-2.66631	-2.58973
0.07651	-2.67915	-2.60178
0.0771	-2.69226	-2.61448
0.07768	-2.70564	-2.62782
0.07826	-2.71929	-2.64181
0.07884	-2.73322	-2.65641
0.07942	-2.74742	-2.67164
0.08	-2.76189	-2.68747
0.08058	-2.77665	-2.7039
0.08116	-2.79169	-2.72092
0.08173	-2.80701	-2.73851
0.08231	-2.82263	-2.75667
0.08289	-2.83855	-2.77539
0.08346	-2.85477	-2.79465
0.08404	-2.8713	-2.81445
0.08462	-2.88815	-2.83477
0.0852	-2.90532	-2.8556
0.08578	-2.92283	-2.87695
0.08636	-2.94069	-2.89879
0.08694	-2.95891	-2.92112
0.08752	-2.97749	-2.94394
0.08811	-2.99646	-2.96722
0.0887	-3.01582	-2.99097
0.08929	-3.03559	-3.01518
0.08989	-3.05579	-3.03985
0.09049	-3.07642	-3.06495
0.09109	-3.09752	-3.0905
0.0917	-3.11909	-3.11648
0.09231	-3.14115	-3.14288
0.09293	-3.16373	-3.1697
0.09355	-3.18685	-3.19694
0.09418	-3.21052	-3.22459
0.09481	-3.23478	-3.25264
0.09545	-3.25965	-3.28109
0.0961	-3.28515	-3.30993
0.09675	-3.31132	-3.33915
0.09741	-3.33817	-3.36875
0.09808	-3.36575	-3.39873
0.09876	-3.39408	-3.42907
0.09944	-3.42319	-3.45977
0.10014	-3.45312	-3.49082
0.10085	-3.48346	-3.52221
0.10156	-3.514	-3.55394
0.10229	-3.54476	-3.58598
0.10302	-3.57575	-3.61834
0.10377	-3.60697	-3.651
0.10453	-3.63845	-3.68395
0.10531	-3.67018	-3.71718
0.10609	-3.70217	-3.75066
0.10689	-3.73444	-3.78439
0.10771	-3.76699	-3.81834
0.10854	-3.79982	-3.8525
0.10938	-3.83295	-3.88686
0.11024	-3.86637	-3.92138
0.11112	-3.9001	-3.95605
0.11202	-3.93413	-3.99084
0.11293	-3.96847	-4.02572
0.11386	-4.00312	-4.06068
0.11481	-4.03808	-4.09568
0.11578	-4.07334	-4.1307
0.11677	-4.10891	-4.1657
0.11779	-4.14478	-4.20066
0.11882	-4.18095	-4.23555
0.11988	-4.2174	-4.27033
0.12096	-4.25412	-4.30498
0.12206	-4.29111	-4.33947
0.12319	-4.32834	-4.37377
0.12434	-4.36581	-4.40785
0.12552	-4.40349	-4.44171
0.12672	-4.44135	-4.47532
0.12795	-4.47938	-4.50867
0.12921	-4.51754	-4.54175
0.13049	-4.55581	-4.57457
0.13181	-4.59415	-4.60714
0.13315	-4.63252	-4.63949
0.13452	-4.67089	-4.67164
0.13592	-4.7092	-4.70365
0.13735	-4.74742	-4.73558
0.13882	-4.78549	-4.76749
0.14031	-4.82336	-4.7995
0.14183	-4.86098	-4.83171
0.14338	-4.89829	-4.86426
0.14497	-4.93523	-4.8973
0.14659	-4.97173	-4.93101
0.14823	-5.00774	-4.96557
0.14991	-5.04319	-5.0012
0.15163	-5.07919	-5.03814
0.15337	-5.1172	-5.07664
0.15515	-5.15731	-5.11697
0.15697	-5.19961	-5.1594
0.15881	-5.24419	-5.20424
0.1607	-5.29117	-5.25178
0.16262	-5.34066	-5.30234
0.16457	-5.39279	-5.3562
0.16657	-5.4477	-5.41367
0.16861	-5.50555	-5.47502
0.17069	-5.56652	-5.54052
0.17282	-5.63082	-5.6104
0.175	-5.69868	-5.68484
0.17723	-5.77037	-5.76397
0.17952	-5.8462	-5.84784
0.18187	-5.92653	-5.93642
0.1843	-6.01178	-6.02954
0.1868	-6.10242	-6.12688
0.18938	-6.19902	-6.22792
0.19206	-6.30222	-6.33189
0.19484	-6.41278	-6.43768
0.19774	-6.53158	-6.54377
0.20078	-6.65882	-6.64812
0.20395	-6.77675	-6.748
0.20729	-6.87563	-6.8399
0.21081	-6.95206	-6.91927
0.21452	-7.00184	-6.98035
0.21846	-7.01981	-7.01601
0.22265	-6.99972	-7.01756
0.22709	-6.93411	-6.97474
0.23183	-6.81419	-6.87595
0.23686	-6.6299	-6.70876
0.24221	-6.37016	-6.46099
0.24787	-6.02327	-6.12239
0.25384	-5.58849	-5.6869
0.26008	-5.09749	-5.15522
0.26656	-4.55281	-4.53702
0.27322	-3.95602	-3.85202
0.27998	-3.31128	-3.12894
0.28676	-2.6253	-2.40232
0.29349	-1.90672	-1.70754
0.30007	-1.1654	-1.0757
0.30646	-0.49599	-0.52967
0.31259	0.02398	-0.08237
0.31845	0.4075	0.26288
0.32402	0.6697	0.51033
0.3293	0.82618	0.66936
0.3343	0.89178	0.75202
0.33904	0.8798	0.7712
0.34354	0.80165	0.73936
0.34783	0.66676	0.66788
0.35192	0.48991	0.56676
0.35586	0.32269	0.44459
0.35965	0.17206	0.30873
0.36334	0.03602	0.16544
0.36693	-0.08709	0.02016
0.37046	-0.1986	-0.12243
0.37394	-0.29959	-0.2582
0.37738	-0.39085	-0.38361
0.3808	-0.47298	-0.49574
0.38421	-0.54634	-0.59239
0.38763	-0.61115	-0.67234
0.39104	-0.66749	-0.73556
0.39447	-0.71534	-0.78341
0.3979	-0.75463	-0.81876
0.40134	-0.78694	-0.84589
0.40477	-0.82821	-0.8702
0.40819	-0.88233	-0.89771
0.41159	-0.94904	-0.93441
0.41497	-1.02799	-0.98567
0.41832	-1.11886	-1.05573
0.42165	-1.22138	-1.14746
0.42496	-1.33541	-1.26224
0.42825	-1.46105	-1.40008
0.43154	-1.59871	-1.55973
0.43485	-1.74916	-1.73886
0.4382	-1.91362	-1.93402
0.44161	-2.09385	-2.14054
0.44511	-2.29225	-2.35217
0.44873	-2.51201	-2.56043
0.45252	-2.73902	-2.7537
0.45651	-2.91129	-2.91601
0.46075	-3.01342	-3.02577
0.4653	-3.03013	-3.05471
0.47019	-2.94107	-2.96836
0.47546	-2.72094	-2.72951
0.48112	-2.34122	-2.30688
0.48714	-1.77447	-1.68952
0.49344	-1.00116	-0.90271
0.4999	-0.0174	-0.01497
0.50636	0.9729	0.8745
0.51267	1.753	1.66592
0.51869	2.32614	2.28946
0.52436	2.71144	2.71844
0.52965	2.93623	2.96286
0.53455	3.02905	3.05359
0.53911	3.01535	3.02782
0.54336	2.91567	2.92018
0.54736	2.74543	2.75916
0.55115	2.51936	2.56658
0.55478	2.29887	2.35855
0.55828	2.09983	2.14683
0.56169	1.91907	1.93998
0.56504	1.75415	1.74433
0.56835	1.60328	1.56459
0.57165	1.46522	1.40425
0.57494	1.3392	1.26569
0.57825	1.2248	1.15018
0.58157	1.12192	1.05778
0.58493	1.03068	0.98713
0.58831	0.95134	0.93542
0.59171	0.88424	0.89842
0.59513	0.82971	0.87079
0.59856	0.78803	0.84653
0.60199	0.75572	0.8196
0.60542	0.7167	0.78458
0.60885	0.66911	0.73713
0.61227	0.61304	0.67435
0.61568	0.5485	0.59484
0.61909	0.47541	0.49859
0.62252	0.39357	0.38681
0.62596	0.30261	0.26167
0.62943	0.20194	0.12609
0.63295	0.09078	-0.0164
0.63655	-0.03195	-0.16171
0.64023	-0.16756	-0.30512
0.64402	-0.31771	-0.44127
0.64795	-0.48438	-0.5639
0.65204	-0.6617	-0.66569
0.65632	-0.79825	-0.7381
0.66081	-0.87831	-0.77118
0.66554	-0.89251	-0.75362
0.67054	-0.82952	-0.67298
0.67581	-0.67608	-0.51642
0.68137	-0.41741	-0.27184
0.68722	-0.03791	0.0702
0.69335	0.47757	0.51416
0.69973	1.14209	1.05697
0.70631	1.88375	1.68604
0.71302	2.60313	2.37886
0.7198	3.29022	3.1046
0.72657	3.93633	3.82799
0.73323	4.5347	4.51446
0.73971	5.08107	5.13506
0.74597	5.57379	5.66977
0.75194	6.01079	6.10858
0.75762	6.36066	6.4505
0.76298	6.62301	6.70137
0.76802	6.8095	6.8713
0.77277	6.93128	6.97241
0.77722	6.99844	7.01712
0.78141	7.01979	7.01706
0.78536	7.00287	6.98253
0.78909	6.95395	6.92226
0.79261	6.87822	6.84345
0.79595	6.77992	6.75189
0.79913	6.66249	6.65217
0.80217	6.53516	6.54785
0.80507	6.4161	6.44167
0.80786	6.30532	6.33571
0.81054	6.20192	6.23151
0.81313	6.10516	6.13019
0.81563	6.01437	6.03253
0.81806	5.92899	5.93908
0.82041	5.84854	5.85015
0.8227	5.77259	5.76593
0.82494	5.7008	5.68645
0.82712	5.63285	5.61168
0.82924	5.56846	5.54148
0.83133	5.50741	5.47567
0.83337	5.44948	5.41403
0.83536	5.39449	5.3563
0.83732	5.34228	5.30221
0.83924	5.29272	5.25146
0.84113	5.24566	5.20375
0.84298	5.201	5.15877
0.84479	5.15863	5.11622
0.84657	5.11845	5.07582
0.84832	5.08037	5.03727
0.85003	5.0443	5.00031
0.85171	5.00886	4.96468
0.85336	4.97285	4.93016
0.85498	4.93634	4.89651
0.85657	4.8994	4.86355
0.85813	4.86208	4.8311
0.85965	4.82444	4.799
0.86114	4.78654	4.76712
0.86261	4.74844	4.73533
0.86404	4.71019	4.70356
0.86544	4.67184	4.6717
0.86682	4.63344	4.63971
0.86816	4.59502	4.60752
0.86948	4.55663	4.57511
0.87077	4.51831	4.54245
0.87203	4.4801	4.50952
0.87326	4.44201	4.47633
0.87446	4.40409	4.44287
0.87564	4.36636	4.40916
0.8768	4.32883	4.37521
0.87793	4.29154	4.34104
0.87903	4.25449	4.30667
0.88011	4.21771	4.27214
0.88117	4.1812	4.23746
0.88221	4.14498	4.20267
0.88322	4.10906	4.1678
0.88421	4.07343	4.13288
0.88519	4.03811	4.09794
0.88614	4.0031	4.063
0.88707	3.9684	4.0281
0.88799	3.93401	3.99325
0.88888	3.89994	3.9585
0.88976	3.86617	3.92387
0.89062	3.8327	3.88937
0.89147	3.79954	3.85503
0.8923	3.76667	3.82087
0.89311	3.73409	3.78692
0.89392	3.70179	3.75318
0.8947	3.66977	3.71968
0.89548	3.63802	3.68644
0.89624	3.60653	3.65347
0.89699	3.57529	3.62077
0.89772	3.54429	3.58837
0.89845	3.51352	3.55628
0.89917	3.48297	3.5245
0.89987	3.45263	3.49305
0.90057	3.42272	3.46194
0.90125	3.39361	3.43117
0.90193	3.3653	3.40076
0.9026	3.33774	3.3707
0.90326	3.31091	3.34101
0.90391	3.28477	3.3117
0.90456	3.2593	3.28276
0.9052	3.23446	3.25421
0.90583	3.21023	3.22606
0.90646	3.18658	3.1983
0.90708	3.1635	3.17095
0.90769	3.14095	3.144
0.90831	3.11892	3.11747
0.90891	3.09738	3.09136
0.90951	3.07632	3.06569
0.91011	3.05572	3.04044
0.91071	3.03556	3.01563
0.9113	3.01583	2.99128
0.91189	2.9965	2.96737
0.91247	2.97757	2.94393
0.91306	2.95902	2.92096
0.91364	2.94083	2.89846
0.91422	2.92301	2.87646
0.9148	2.90552	2.85494
0.91538	2.88838	2.83393
0.91595	2.87156	2.81343
0.91653	2.85505	2.79346
0.9171	2.83886	2.77402
0.91768	2.82297	2.75513
0.91825	2.80737	2.73679
0.91883	2.79206	2.71902
0.91941	2.77704	2.70182
0.91998	2.7623	2.68522
0.92056	2.74783	2.66921
0.92114	2.73364	2.65381
0.92172	2.71972	2.63904
0.9223	2.70607	2.6249
0.92288	2.69269	2.6114
0.92347	2.67958	2.59855
0.92406	2.66674	2.58636
0.92464	2.65417	2.57484
0.92523	2.64187	2.56399
0.92583	2.62984	2.55382
0.92642	2.61809	2.54434
0.92702	2.60662	2.53553
0.92761	2.59543	2.52741
0.92821	2.58453	2.51997
0.92882	2.57392	2.51321
0.92942	2.5636	2.50711
0.93002	2.55358	2.50167
0.93063	2.54387	2.49688
0.93124	2.53446	2.49271
0.93185	2.52537	2.48916
0.93246	2.5166	2.48619
0.93307	2.50815	2.48379
0.93368	2.50003	2.48192
0.9343	2.49224	2.48056
0.93491	2.48479	2.47966
0.93552	2.47767	2.47921
0.93613	2.4709	2.47914
0.93675	2.46447	2.47944
0.93736	2.45839	2.48004
0.93797	2.45266	2.48092
0.93857	2.44728	2.48202
0.93918	2.44224	2.48329
0.93978	2.43755	2.48471
0.94038	2.43321	2.48621
0.94097	2.42921	2.48775
0.94157	2.42555	2.48929
0.94215	2.42223	2.49079
0.94274	2.41924	2.4922
0.94332	2.41658	2.4935
0.94389	2.41423	2.49463
0.94446	2.4122	2.49557
0.94503	2.41048	2.49629
0.94558	2.40905	2.49676
0.94614	2.40792	2.49696
0.94668	2.40707	2.49685
0.94722	2.40649	2.49643
0.94775	2.40618	2.49568
0.94828	2.40611	2.49459
0.9488	2.4063	2.49314
0.94931	2.40672	2.49133
0.94982	2.40736	2.48916
0.95031	2.40807	2.48663
0.9508	2.40834	2.48373
0.95129	2.40814	2.48047
0.95176	2.40749	2.47685
0.95223	2.40641	2.47288
0.95269	2.40492	2.46857
0.95314	2.40305	2.46392
0.95359	2.4008	2.45896
0.95402	2.39821	2.45368
0.95445	2.39529	2.4481
0.95488	2.39207	2.44224
0.95529	2.38855	2.4361
0.9557	2.38475	2.4297
0.9561	2.3807	2.42305
0.9565	2.37641	2.41617
0.95688	2.37189	2.40908
0.95726	2.36716	2.40177
0.95764	2.36223	2.39428
0.95801	2.35711	2.3866
0.95837	2.35183	2.37876
0.95872	2.34639	2.37077
0.95907	2.3408	2.36263
0.95941	2.33508	2.35436
0.95975	2.32923	2.34598
0.96008	2.32327	2.33749
0.9604	2.3172	2.3289
0.96072	2.31103	2.32022
0.96103	2.30477	2.31147
0.96134	2.29844	2.30265
0.96164	2.29203	2.29377
0.96194	2.28556	2.28483
0.96223	2.27902	2.27586
0.96251	2.27244	2.26685
0.9628	2.26581	2.2578
0.96307	2.25913	2.24874
0.96334	2.25242	2.23966
0.96361	2.24568	2.23057
0.96388	2.23891	2.22147
0.96413	2.23213	2.21237
0.96439	2.22532	2.20328
0.96464	2.2185	2.19419
0.96489	2.21166	2.18512
0.96513	2.20482	2.17606
0.96537	2.19798	2.16703
0.9656	2.19113	2.15802
0.96583	2.18429	2.14903
0.96606	2.17745	2.14008
0.96628	2.17061	2.13115
0.9665	2.16379	2.12226
0.96672	2.15697	2.11341
0.96693	2.15017	2.1046
0.96714	2.14338	2.09582
0.96735	2.13661	2.08709
0.96755	2.12985	2.07841
0.96775	2.12312	2.06976
0.96795	2.1164	2.06117
0.96815	2.1097	2.05262
0.96834	2.10303	2.04412
0.96853	2.09638	2.03567
0.96872	2.08975	2.02728
0.9689	2.08315	2.01893
0.96908	2.07658	2.01063
0.96926	2.07003	2.00239
0.96944	2.06351	1.9942
0.96961	2.05702	1.98606
0.96979	2.05056	1.97798
0.96995	2.04412	1.96995
0.97012	2.03772	1.96198
0.97029	2.03135	1.95406
0.97045	2.025	1.94619
0.97061	2.01869	1.93838
0.97077	2.01241	1.93062
0.97093	2.00616	1.92292
0.97108	1.99994	1.91527
0.97123	1.99375	1.90768
0.97138	1.98759	1.90014
0.97153	1.98147	1.89266
0.97168	1.97538	1.88523
0.97183	1.96932	1.87785
0.97197	1.96329	1.87053
0.97211	1.9573	1.86326
0.97225	1.95134	1.85604
0.97239	1.94541	1.84888
0.97253	1.93951	1.84176
0.97266	1.93365	1.83471

## Sheet: Figure 3b
x	S(x)/|b|_TEM	x	S(x)/|b|_PN model	ρ(x)_PN model
0	0.5	-74	0.02856	0.00334
-2.6351	0.43655	-73.75	0.02871	0.00336
-4.77509	0.4084	-73.5	0.02886	0.0034
-7.33937	0.35678	-73.25	0.02901	0.00345
-9.94481	0.33519	-73	0.02917	0.00349
-12.8152	0.303	-72.75	0.02932	0.00354
-15.4996	0.24796	-72.5	0.02948	0.00358
-18.2843	0.24014	-72.25	0.02964	0.00363
-20.8307	0.15884	-72	0.02981	0.00368
-23.3983	0.136	-71.75	0.02997	0.00373
-25.9692	0.10254	-71.5	0.03014	0.00378
-28.6158	0.12754	-71.25	0.03031	0.00383
		-71	0.03049	0.00388
		-70.75	0.03066	0.00393
		-70.5	0.03084	0.00399
		-70.25	0.03102	0.00404
		-70	0.0312	0.0041
		-69.75	0.03139	0.00416
		-69.5	0.03157	0.00422
		-69.25	0.03176	0.00428
		-69	0.03196	0.00434
		-68.75	0.03215	0.0044
		-68.5	0.03235	0.00447
		-68.25	0.03255	0.00453
		-68	0.03276	0.0046
		-67.75	0.03297	0.00467
		-67.5	0.03318	0.00474
		-67.25	0.03339	0.00482
		-67	0.03361	0.00489
		-66.75	0.03383	0.00497
		-66.5	0.03405	0.00504
		-66.25	0.03428	0.00512
		-66	0.03451	0.00521
		-65.75	0.03475	0.00529
		-65.5	0.03499	0.00537
		-65.25	0.03523	0.00546
		-65	0.03548	0.00555
		-64.75	0.03573	0.00564
		-64.5	0.03598	0.00574
		-64.25	0.03624	0.00583
		-64	0.03651	0.00593
		-63.75	0.03677	0.00603
		-63.5	0.03705	0.00613
		-63.25	0.03732	0.00624
		-63	0.03761	0.00635
		-62.75	0.03789	0.00645
		-62.5	0.03818	0.00657
		-62.25	0.03848	0.00668
		-62	0.03878	0.0068
		-61.75	0.03909	0.00692
		-61.5	0.0394	0.00704
		-61.25	0.03972	0.00716
		-61	0.04005	0.00729
		-60.75	0.04038	0.00742
		-60.5	0.04071	0.00755
		-60.25	0.04105	0.00769
		-60	0.0414	0.00783
		-59.75	0.04175	0.00797
		-59.5	0.04211	0.00811
		-59.25	0.04248	0.00825
		-59	0.04285	0.0084
		-58.75	0.04323	0.00855
		-58.5	0.04362	0.0087
		-58.25	0.04401	0.00885
		-58	0.04441	0.00901
		-57.75	0.04482	0.00917
		-57.5	0.04524	0.00933
		-57.25	0.04566	0.00949
		-57	0.04609	0.00965
		-56.75	0.04652	0.00981
		-56.5	0.04697	0.00997
		-56.25	0.04742	0.01014
		-56	0.04787	0.0103
		-55.75	0.04834	0.01047
		-55.5	0.04881	0.01063
		-55.25	0.04929	0.01079
		-55	0.04978	0.01096
		-54.75	0.05027	0.01112
		-54.5	0.05078	0.01128
		-54.25	0.05129	0.01143
		-54	0.0518	0.01159
		-53.75	0.05232	0.01174
		-53.5	0.05285	0.01189
		-53.25	0.05339	0.01203
		-53	0.05393	0.01217
		-52.75	0.05448	0.0123
		-52.5	0.05504	0.01244
		-52.25	0.0556	0.01256
		-52	0.05616	0.01268
		-51.75	0.05673	0.01279
		-51.5	0.05731	0.0129
		-51.25	0.05789	0.013
		-51	0.05847	0.01309
		-50.75	0.05906	0.01317
		-50.5	0.05965	0.01325
		-50.25	0.06025	0.01332
		-50	0.06085	0.01338
		-49.75	0.06145	0.01344
		-49.5	0.06205	0.01348
		-49.25	0.06266	0.01352
		-49	0.06327	0.01356
		-48.75	0.06387	0.01358
		-48.5	0.06448	0.0136
		-48.25	0.06509	0.01361
		-48	0.0657	0.01361
		-47.75	0.06631	0.01361
		-47.5	0.06692	0.0136
		-47.25	0.06753	0.01359
		-47	0.06814	0.01357
		-46.75	0.06875	0.01355
		-46.5	0.06936	0.01352
		-46.25	0.06996	0.01349
		-46	0.07057	0.01346
		-45.75	0.07117	0.01342
		-45.5	0.07177	0.01339
		-45.25	0.07237	0.01335
		-45	0.07297	0.01331
		-44.75	0.07356	0.01327
		-44.5	0.07415	0.01323
		-44.25	0.07475	0.01318
		-44	0.07534	0.01315
		-43.75	0.07592	0.01311
		-43.5	0.07651	0.01307
		-43.25	0.0771	0.01303
		-43	0.07768	0.013
		-42.75	0.07826	0.01297
		-42.5	0.07884	0.01294
		-42.25	0.07942	0.01292
		-42	0.08	0.0129
		-41.75	0.08058	0.01288
		-41.5	0.08116	0.01287
		-41.25	0.08173	0.01286
		-41	0.08231	0.01286
		-40.75	0.08289	0.01286
		-40.5	0.08346	0.01287
		-40.25	0.08404	0.01288
		-40	0.08462	0.0129
		-39.75	0.0852	0.01292
		-39.5	0.08578	0.01295
		-39.25	0.08636	0.01299
		-39	0.08694	0.01303
		-38.75	0.08752	0.01307
		-38.5	0.08811	0.01313
		-38.25	0.0887	0.01319
		-38	0.08929	0.01326
		-37.75	0.08989	0.01333
		-37.5	0.09049	0.01341
		-37.25	0.09109	0.0135
		-37	0.0917	0.0136
		-36.75	0.09231	0.0137
		-36.5	0.09293	0.01382
		-36.25	0.09355	0.01394
		-36	0.09418	0.01407
		-35.75	0.09481	0.0142
		-35.5	0.09545	0.01435
		-35.25	0.0961	0.0145
		-35	0.09675	0.01467
		-34.75	0.09741	0.01484
		-34.5	0.09808	0.01502
		-34.25	0.09876	0.01521
		-34	0.09944	0.01541
		-33.75	0.10014	0.01562
		-33.5	0.10085	0.01584
		-33.25	0.10156	0.01608
		-33	0.10229	0.01632
		-32.75	0.10302	0.01657
		-32.5	0.10377	0.01684
		-32.25	0.10453	0.01712
		-32	0.10531	0.0174
		-31.75	0.10609	0.0177
		-31.5	0.10689	0.01802
		-31.25	0.10771	0.01834
		-31	0.10854	0.01868
		-30.75	0.10938	0.01903
		-30.5	0.11024	0.0194
		-30.25	0.11112	0.01978
		-30	0.11202	0.02017
		-29.75	0.11293	0.02058
		-29.5	0.11386	0.021
		-29.25	0.11481	0.02143
		-29	0.11578	0.02188
		-28.75	0.11677	0.02234
		-28.5	0.11779	0.02282
		-28.25	0.11882	0.02331
		-28	0.11988	0.02382
		-27.75	0.12096	0.02434
		-27.5	0.12206	0.02488
		-27.25	0.12319	0.02543
		-27	0.12434	0.02599
		-26.75	0.12552	0.02657
		-26.5	0.12672	0.02716
		-26.25	0.12795	0.02776
		-26	0.12921	0.02837
		-25.75	0.13049	0.02899
		-25.5	0.13181	0.02963
		-25.25	0.13315	0.03028
		-25	0.13452	0.03093
		-24.75	0.13592	0.03159
		-24.5	0.13735	0.03226
		-24.25	0.13882	0.03294
		-24	0.14031	0.03363
		-23.75	0.14183	0.03432
		-23.5	0.14338	0.03501
		-23.25	0.14497	0.03571
		-23	0.14659	0.03642
		-22.75	0.14823	0.03714
		-22.5	0.14991	0.03786
		-22.25	0.15163	0.03858
		-22	0.15337	0.03932
		-21.75	0.15515	0.04007
		-21.5	0.15697	0.04083
		-21.25	0.15881	0.04161
		-21	0.1607	0.04242
		-20.75	0.16262	0.04325
		-20.5	0.16457	0.04411
		-20.25	0.16657	0.04501
		-20	0.16861	0.04596
		-19.75	0.17069	0.04697
		-19.5	0.17282	0.04804
		-19.25	0.175	0.0492
		-19	0.17723	0.05045
		-18.75	0.17952	0.05181
		-18.5	0.18187	0.05329
		-18.25	0.1843	0.05492
		-18	0.1868	0.05673
		-17.75	0.18938	0.05872
		-17.5	0.19206	0.06094
		-17.25	0.19484	0.0634
		-17	0.19774	0.06615
		-16.75	0.20078	0.06922
		-16.5	0.20395	0.07265
		-16.25	0.20729	0.07646
		-16	0.21081	0.08071
		-15.75	0.21452	0.08542
		-15.5	0.21846	0.0906
		-15.25	0.22265	0.09628
		-15	0.22709	0.10242
		-14.75	0.23183	0.10897
		-14.5	0.23686	0.11583
		-14.25	0.24221	0.12282
		-14	0.24787	0.12972
		-13.75	0.25384	0.13621
		-13.5	0.26008	0.14194
		-13.25	0.26656	0.14654
		-13	0.27322	0.14966
		-12.75	0.27998	0.15106
		-12.5	0.28676	0.15063
		-12.25	0.29349	0.14843
		-12	0.30007	0.14468
		-11.75	0.30646	0.13969
		-11.5	0.31259	0.13384
		-11.25	0.31845	0.12751
		-11	0.32402	0.12103
		-10.75	0.3293	0.11467
		-10.5	0.3343	0.10863
		-10.25	0.33904	0.10304
		-10	0.34354	0.09798
		-9.75	0.34783	0.09349
		-9.5	0.35192	0.08959
		-9.25	0.35586	0.08625
		-9	0.35965	0.08347
		-8.75	0.36334	0.08121
		-8.5	0.36693	0.07943
		-8.25	0.37046	0.07809
		-8	0.37394	0.07715
		-7.75	0.37738	0.07655
		-7.5	0.3808	0.07624
		-7.25	0.38421	0.07615
		-7	0.38763	0.07622
		-6.75	0.39104	0.07636
		-6.5	0.39447	0.07651
		-6.25	0.3979	0.07659
		-6	0.40134	0.07657
		-5.75	0.40477	0.07641
		-5.5	0.40819	0.07609
		-5.25	0.41159	0.07564
		-5	0.41497	0.0751
		-4.75	0.41832	0.07453
		-4.5	0.42165	0.07401
		-4.25	0.42496	0.07364
		-4	0.42825	0.07349
		-3.75	0.43154	0.07367
		-3.5	0.43485	0.07425
		-3.25	0.4382	0.07535
		-3	0.44161	0.07704
		-2.75	0.44511	0.07944
		-2.5	0.44873	0.08264
		-2.25	0.45252	0.08676
		-2	0.45651	0.09188
		-1.75	0.46075	0.09806
		-1.5	0.4653	0.10528
		-1.25	0.47019	0.11336
		-1	0.47546	0.12191
		-0.75	0.48112	0.13025
		-0.5	0.48714	0.13741
		-0.25	0.49344	0.14232
		0	0.4999	0.14412
		0.25	0.50636	0.14244
		0.5	0.51267	0.13761
		0.75	0.51869	0.1305
		1	0.52436	0.12219
		1.25	0.52965	0.11363
		1.5	0.53455	0.10553
		1.75	0.53911	0.09828
		2	0.54336	0.09206
		2.25	0.54736	0.08691
		2.5	0.55115	0.08276
		2.75	0.55478	0.07952
		3	0.55828	0.0771
		3.25	0.56169	0.07539
		3.5	0.56504	0.07428
		3.75	0.56835	0.07368
		4	0.57165	0.07349
		4.25	0.57494	0.07363
		4.5	0.57825	0.074
		4.75	0.58157	0.07451
		5	0.58493	0.07508
		5.25	0.58831	0.07562
		5.5	0.59171	0.07608
		5.75	0.59513	0.0764
		6	0.59856	0.07657
		6.25	0.60199	0.0766
		6.5	0.60542	0.07651
		6.75	0.60885	0.07636
		7	0.61227	0.07622
		7.25	0.61568	0.07615
		7.5	0.61909	0.07623
		7.75	0.62252	0.07654
		8	0.62596	0.07713
		8.25	0.62943	0.07806
		8.5	0.63295	0.07938
		8.75	0.63655	0.08115
		9	0.64023	0.0834
		9.25	0.64402	0.08616
		9.5	0.64795	0.08948
		9.75	0.65204	0.09337
		10	0.65632	0.09783
		10.25	0.66081	0.10288
		10.5	0.66554	0.10845
		10.75	0.67054	0.11448
		11	0.67581	0.12083
		11.25	0.68137	0.12731
		11.5	0.68722	0.13364
		11.75	0.69335	0.13951
		12	0.69973	0.14453
		12.25	0.70631	0.14832
		12.5	0.71302	0.15057
		12.75	0.7198	0.15106
		13	0.72657	0.14973
		13.25	0.73323	0.14666
		13.5	0.73971	0.14211
		13.75	0.74597	0.13642
		14	0.75194	0.12995
		14.25	0.75762	0.12306
		14.5	0.76298	0.11607
		14.75	0.76802	0.10921
		15	0.77277	0.10264
		15.25	0.77722	0.09648
		15.5	0.78141	0.09079
		15.75	0.78536	0.08559
		16	0.78909	0.08086
		16.25	0.79261	0.0766
		16.5	0.79595	0.07276
		16.75	0.79913	0.06932
		17	0.80217	0.06624
		17.25	0.80507	0.06348
		17.5	0.80786	0.061
		17.75	0.81054	0.05878
		18	0.81313	0.05677
		18.25	0.81563	0.05496
		18.5	0.81806	0.05333
		18.75	0.82041	0.05184
		19	0.8227	0.05047
		19.25	0.82494	0.04922
		19.5	0.82712	0.04806
		19.75	0.82924	0.04699
		20	0.83133	0.04598
		20.25	0.83337	0.04503
		20.5	0.83536	0.04413
		20.75	0.83732	0.04327
		21	0.83924	0.04244
		21.25	0.84113	0.04164
		21.5	0.84298	0.04086
		21.75	0.84479	0.0401
		22	0.84657	0.03935
		22.25	0.84832	0.03861
		22.5	0.85003	0.03789
		22.75	0.85171	0.03717
		23	0.85336	0.03646
		23.25	0.85498	0.03575
		23.5	0.85657	0.03505
		23.75	0.85813	0.03436
		24	0.85965	0.03367
		24.25	0.86114	0.03299
		24.5	0.86261	0.03231
		24.75	0.86404	0.03164
		25	0.86544	0.03098
		25.25	0.86682	0.03032
		25.5	0.86816	0.02968
		25.75	0.86948	0.02904
		26	0.87077	0.02842
		26.25	0.87203	0.02781
		26.5	0.87326	0.0272
		26.75	0.87446	0.02661
		27	0.87564	0.02604
		27.25	0.8768	0.02547
		27.5	0.87793	0.02492
		27.75	0.87903	0.02438
		28	0.88011	0.02386
		28.25	0.88117	0.02335
		28.5	0.88221	0.02286
		28.75	0.88322	0.02238
		29	0.88421	0.02191
		29.25	0.88519	0.02146
		29.5	0.88614	0.02103
		29.75	0.88707	0.0206
		30	0.88799	0.0202
		30.25	0.88888	0.0198
		30.5	0.88976	0.01942
		30.75	0.89062	0.01905
		31	0.89147	0.0187
		31.25	0.8923	0.01836
		31.5	0.89311	0.01803
		31.75	0.89392	0.01772
		32	0.8947	0.01742
		32.25	0.89548	0.01712
		32.5	0.89624	0.01685
		32.75	0.89699	0.01658
		33	0.89772	0.01632
		33.25	0.89845	0.01608
		33.5	0.89917	0.01584
		33.75	0.89987	0.01562
		34	0.90057	0.01541
		34.25	0.90125	0.01521
		34.5	0.90193	0.01501
		34.75	0.9026	0.01483
		35	0.90326	0.01466
		35.25	0.90391	0.01449
		35.5	0.90456	0.01434
		35.75	0.9052	0.01419
		36	0.90583	0.01405
		36.25	0.90646	0.01392
		36.5	0.90708	0.0138
		36.75	0.90769	0.01369
		37	0.90831	0.01358
		37.25	0.90891	0.01348
		37.5	0.90951	0.01339
		37.75	0.91011	0.01331
		38	0.91071	0.01323
		38.25	0.9113	0.01317
		38.5	0.91189	0.0131
		38.75	0.91247	0.01305
		39	0.91306	0.013
		39.25	0.91364	0.01296
		39.5	0.91422	0.01293
		39.75	0.9148	0.0129
		40	0.91538	0.01287
		40.25	0.91595	0.01286
		40.5	0.91653	0.01284
		40.75	0.9171	0.01284
		41	0.91768	0.01284
		41.25	0.91825	0.01284
		41.5	0.91883	0.01285
		41.75	0.91941	0.01286
		42	0.91998	0.01288
		42.25	0.92056	0.0129
		42.5	0.92114	0.01293
		42.75	0.92172	0.01296
		43	0.9223	0.01299
		43.25	0.92288	0.01303
		43.5	0.92347	0.01306
		43.75	0.92406	0.0131
		44	0.92464	0.01314
		44.25	0.92523	0.01319
		44.5	0.92583	0.01323
		44.75	0.92642	0.01327
		45	0.92702	0.01332
		45.25	0.92761	0.01336
		45.5	0.92821	0.01341
		45.75	0.92882	0.01345
		46	0.92942	0.01349
		46.25	0.93002	0.01352
		46.5	0.93063	0.01356
		46.75	0.93124	0.01359
		47	0.93185	0.01361
		47.25	0.93246	0.01364
		47.5	0.93307	0.01365
		47.75	0.93368	0.01366
		48	0.9343	0.01367
		48.25	0.93491	0.01367
		48.5	0.93552	0.01366
		48.75	0.93613	0.01365
		49	0.93675	0.01363
		49.25	0.93736	0.0136
		49.5	0.93797	0.01356
		49.75	0.93857	0.01352
		50	0.93918	0.01346
		50.25	0.93978	0.0134
		50.5	0.94038	0.01333
		50.75	0.94097	0.01326
		51	0.94157	0.01317
		51.25	0.94215	0.01308
		51.5	0.94274	0.01298
		51.75	0.94332	0.01287
		52	0.94389	0.01276
		52.25	0.94446	0.01264
		52.5	0.94503	0.01252
		52.75	0.94558	0.01238
		53	0.94614	0.01225
		53.25	0.94668	0.01211
		53.5	0.94722	0.01196
		53.75	0.94775	0.01181
		54	0.94828	0.01166
		54.25	0.9488	0.0115
		54.5	0.94931	0.01134
		54.75	0.94982	0.01118
		55	0.95031	0.01101
		55.25	0.9508	0.01085
		55.5	0.95129	0.01068
		55.75	0.95176	0.01051
		56	0.95223	0.01035
		56.25	0.95269	0.01018
		56.5	0.95314	0.01001
		56.75	0.95359	0.00985
		57	0.95402	0.00968
		57.25	0.95445	0.00952
		57.5	0.95488	0.00935
		57.75	0.95529	0.00919
		58	0.9557	0.00903
		58.25	0.9561	0.00888
		58.5	0.9565	0.00872
		58.75	0.95688	0.00857
		59	0.95726	0.00841
		59.25	0.95764	0.00827
		59.5	0.95801	0.00812
		59.75	0.95837	0.00797
		60	0.95872	0.00783
		60.25	0.95907	0.00769
		60.5	0.95941	0.00756
		60.75	0.95975	0.00742
		61	0.96008	0.00729
		61.25	0.9604	0.00716
		61.5	0.96072	0.00704
		61.75	0.96103	0.00691
		62	0.96134	0.00679
		62.25	0.96164	0.00668
		62.5	0.96194	0.00656
		62.75	0.96223	0.00645
		63	0.96251	0.00634
		63.25	0.9628	0.00623
		63.5	0.96307	0.00612
		63.75	0.96334	0.00602
		64	0.96361	0.00592
		64.25	0.96388	0.00582
		64.5	0.96413	0.00572
		64.75	0.96439	0.00563
		65	0.96464	0.00554
		65.25	0.96489	0.00545
		65.5	0.96513	0.00536
		65.75	0.96537	0.00527
		66	0.9656	0.00519
		66.25	0.96583	0.00511
		66.5	0.96606	0.00503
		66.75	0.96628	0.00495
		67	0.9665	0.00487
		67.25	0.96672	0.0048
		67.5	0.96693	0.00473
		67.75	0.96714	0.00466
		68	0.96735	0.00459
		68.25	0.96755	0.00452
		68.5	0.96775	0.00445
		68.75	0.96795	0.00439
		69	0.96815	0.00432
		69.25	0.96834	0.00426
		69.5	0.96853	0.0042
		69.75	0.96872	0.00414
		70	0.9689	0.00408
		70.25	0.96908	0.00403
		70.5	0.96926	0.00397
		70.75	0.96944	0.00392
		71	0.96961	0.00386
		71.25	0.96979	0.00381
		71.5	0.96995	0.00376
		71.75	0.97012	0.00371
		72	0.97029	0.00366
		72.25	0.97045	0.00361
		72.5	0.97061	0.00357
		72.75	0.97077	0.00352
		73	0.97093	0.00347
		73.25	0.97108	0.00343
		73.5	0.97123	0.00339
		73.75	0.97138	0.00334
		74	0.97153	0.0033
		74.25	0.97168	0.00326
		74.5	0.97183	0.00322
		74.75	0.97197	0.00318
		75	0.97211	0.00315
		75.25	0.97225	0.00311
		75.5	0.97239	0.00307
		75.75	0.97253	0.00304
		76	0.97266	0.00302

## Sheet: Figure 3c
u	W-Wmin
-6.5774	2.02732
-6.52163	2.11758
-6.46585	2.20559
-6.41008	2.29084
-6.3543	2.37297
-6.29853	2.45176
-6.24276	2.527
-6.18698	2.59839
-6.13121	2.66564
-6.07543	2.72837
-6.01966	2.78623
-5.96389	2.8388
-5.90811	2.88566
-5.85234	2.92638
-5.79656	2.9605
-5.74079	2.98755
-5.68502	3.00708
-5.62924	3.01862
-5.57347	3.02172
-5.51769	3.01616
-5.46192	3.0023
-5.40615	2.98058
-5.35037	2.95146
-5.2946	2.91542
-5.23882	2.8729
-5.18305	2.82436
-5.12728	2.77024
-5.0715	2.71096
-5.01573	2.64691
-4.95995	2.57845
-4.90418	2.50594
-4.84841	2.42967
-4.79263	2.34991
-4.73686	2.26688
-4.68108	2.1808
-4.62531	2.09211
-4.56954	2.0013
-4.51376	1.90886
-4.45799	1.81524
-4.40221	1.72087
-4.34644	1.62617
-4.29067	1.53154
-4.23489	1.43735
-4.17912	1.34397
-4.12334	1.25176
-4.06757	1.16106
-4.0118	1.0722
-3.95602	0.98544
-3.90025	0.90102
-3.84447	0.81915
-3.7887	0.74007
-3.73293	0.66398
-3.67715	0.59111
-3.62138	0.52167
-3.5656	0.45585
-3.50983	0.39386
-3.45406	0.33588
-3.39828	0.28209
-3.34251	0.23266
-3.28673	0.18774
-3.23096	0.14749
-3.17519	0.11202
-3.11941	0.08144
-3.06364	0.05577
-3.00786	0.035
-2.95209	0.0191
-2.89632	0.008
-2.84054	0.00166
-2.78477	-3.78255e-07
-2.72899	0.00299
-2.67322	0.01068
-2.61745	0.02314
-2.56167	0.04043
-2.5059	0.06259
-2.45012	0.08965
-2.39435	0.12163
-2.33858	0.15848
-2.2828	0.20007
-2.22703	0.24628
-2.17125	0.29697
-2.11548	0.35197
-2.05971	0.4111
-2.00393	0.4742
-1.94816	0.54107
-1.89238	0.61151
-1.83661	0.68531
-1.78084	0.76226
-1.72506	0.84216
-1.66929	0.92477
-1.61351	1.00988
-1.55774	1.09726
-1.50197	1.18667
-1.44619	1.27783
-1.39042	1.37041
-1.33464	1.46405
-1.27887	1.55841
-1.2231	1.6531
-1.16732	1.74775
-1.11155	1.84195
-1.05577	1.93529
-1	2.02732
-0.94423	2.11758
-0.88845	2.20559
-0.83268	2.29084
-0.7769	2.37297
-0.72113	2.45176
-0.66536	2.527
-0.60958	2.59839
-0.55381	2.66564
-0.49803	2.72837
-0.44226	2.78623
-0.38649	2.8388
-0.33071	2.88566
-0.27494	2.92638
-0.21916	2.9605
-0.16339	2.98755
-0.10762	3.00708
-0.05184	3.01862
0.00393	3.02172
0.05971	3.01616
0.11548	3.0023
0.17125	2.98058
0.22703	2.95146
0.2828	2.91542
0.33858	2.8729
0.39435	2.82436
0.45012	2.77024
0.5059	2.71096
0.56167	2.64691
0.61745	2.57845
0.67322	2.50594
0.72899	2.42967
0.78477	2.34991
0.84054	2.26688
0.89632	2.1808
0.95209	2.09211
1.00786	2.0013
1.06364	1.90886
1.11941	1.81524
1.17519	1.72087
1.23096	1.62617
1.28673	1.53154
1.34251	1.43735
1.39828	1.34397
1.45406	1.25176
1.50983	1.16106
1.5656	1.0722
1.62138	0.98544
1.67715	0.90102
1.73293	0.81915
1.7887	0.74007
1.84447	0.66398
1.90025	0.59111
1.95602	0.52167
2.0118	0.45585
2.06757	0.39386
2.12334	0.33588
2.17912	0.28209
2.23489	0.23266
2.29067	0.18774
2.34644	0.14749
2.40221	0.11202
2.45799	0.08144
2.51376	0.05577
2.56954	0.035
2.62531	0.0191
2.68108	0.008
2.73686	0.00166
2.79263	-3.78255e-07
2.84841	0.00299
2.90418	0.01068
2.95995	0.02314
3.01573	0.04043
3.0715	0.06259
3.12728	0.08965
3.18305	0.12163
3.23882	0.15848
3.2946	0.20007
3.35037	0.24628
3.40615	0.29697
3.46192	0.35197
3.51769	0.4111
3.57347	0.4742
3.62924	0.54107
3.68502	0.61151
3.74079	0.68531
3.79656	0.76226
3.85234	0.84216
3.90811	0.92477
3.96389	1.00988
4.01966	1.09726
4.07543	1.18667
4.13121	1.27783
4.18698	1.37041
4.24276	1.46405
4.29853	1.55841
4.3543	1.6531
4.41008	1.74775
4.46585	1.84195
4.52163	1.93529
4.5774	2.02732

## Sheet: Figure 4a
	Our model			GSF model
S(x)/|b|	γ (J/m^2)		S(x)/|b|	γ (J/m^2)	Rstoring force (GPa)
0	0		0	0	0.2237
0.05	0.02362		0.05	-0.06238	0.01947
0.1	0.09541		0.1	-0.01086	-0.34028
0.15	0.21166		0.15	0.1274	-0.59749
0.2	0.36729		0.2	0.32239	-0.7261
0.25	0.49173		0.25	0.53238	-0.71917
0.3	0.62238		0.3	0.7235	-0.62434
0.35	0.74083		0.35	0.8806	-0.4892
0.4	0.85486		0.4	0.99634	-0.33392
0.45	0.92699		0.45	1.06684	-0.17579
0.5	0.95921		0.5	1.09439	0
0.55	0.92699		0.55	1.06684	0.17579
0.6	0.85486		0.6	0.99634	0.33392
0.65	0.74083		0.65	0.8806	0.4892
0.7	0.62238		0.7	0.7235	0.62434
0.75	0.49173		0.75	0.53238	0.71917
0.8	0.36729		0.8	0.32239	0.7261
0.85	0.21166		0.85	0.1274	0.59749
0.9	0.09541		0.9	-0.01086	0.34028
0.95	0.02362		0.95	-0.06238	-0.01947
1	0		1	0	-0.2237

## Sheet: Figure 4b
S(x)/|b|	LEM calculations	Fitting curve
0.04865	-1.69433	-1.66499
0.04881	-1.6998	-1.67029
0.04896	-1.7053	-1.67563
0.04912	-1.71083	-1.681
0.04928	-1.71639	-1.6864
0.04945	-1.72198	-1.69184
0.04961	-1.72761	-1.69732
0.04977	-1.73327	-1.70282
0.04994	-1.73896	-1.70837
0.0501	-1.74468	-1.71395
0.05027	-1.75044	-1.71956
0.05044	-1.75623	-1.72521
0.05061	-1.76205	-1.7309
0.05078	-1.76791	-1.73663
0.05095	-1.7738	-1.74239
0.05112	-1.77973	-1.74819
0.05129	-1.7857	-1.75402
0.05147	-1.79169	-1.7599
0.05164	-1.79773	-1.76582
0.05182	-1.8038	-1.77177
0.052	-1.80991	-1.77776
0.05218	-1.81605	-1.7838
0.05236	-1.82223	-1.78987
0.05254	-1.82845	-1.79598
0.05272	-1.8347	-1.80214
0.05291	-1.841	-1.80834
0.05309	-1.84733	-1.81458
0.05328	-1.8537	-1.82086
0.05347	-1.86011	-1.82718
0.05366	-1.86656	-1.83355
0.05385	-1.87304	-1.83996
0.05404	-1.87957	-1.84641
0.05424	-1.88614	-1.85291
0.05443	-1.89275	-1.85946
0.05463	-1.8994	-1.86605
0.05482	-1.90609	-1.87269
0.05502	-1.91282	-1.87937
0.05522	-1.9196	-1.8861
0.05543	-1.92642	-1.89287
0.05563	-1.93328	-1.8997
0.05583	-1.94018	-1.90657
0.05604	-1.94713	-1.9135
0.05625	-1.95413	-1.92047
0.05646	-1.96116	-1.92749
0.05667	-1.96825	-1.93456
0.05688	-1.97537	-1.94168
0.0571	-1.98255	-1.94886
0.05731	-1.98977	-1.95609
0.05753	-1.99703	-1.96337
0.05775	-2.00435	-1.9707
0.05797	-2.01171	-1.97809
0.05819	-2.01912	-1.98553
0.05842	-2.02658	-1.99303
0.05864	-2.03408	-2.00058
0.05887	-2.04164	-2.00819
0.0591	-2.04924	-2.01585
0.05933	-2.0569	-2.02358
0.05956	-2.06461	-2.03136
0.0598	-2.07236	-2.0392
0.06003	-2.08017	-2.0471
0.06027	-2.08804	-2.05506
0.06051	-2.09595	-2.06308
0.06075	-2.10392	-2.07116
0.061	-2.11194	-2.07931
0.06124	-2.12002	-2.08752
0.06149	-2.12815	-2.09579
0.06174	-2.13634	-2.10413
0.06199	-2.14458	-2.11253
0.06224	-2.15288	-2.121
0.0625	-2.16123	-2.12953
0.06276	-2.16965	-2.13814
0.06302	-2.17812	-2.14681
0.06328	-2.18665	-2.15555
0.06354	-2.19524	-2.16436
0.06381	-2.20389	-2.17324
0.06408	-2.2126	-2.18219
0.06435	-2.22137	-2.19122
0.06462	-2.2302	-2.20032
0.0649	-2.2391	-2.2095
0.06517	-2.24806	-2.21875
0.06545	-2.25708	-2.22807
0.06573	-2.26617	-2.23748
0.06602	-2.27533	-2.24696
0.06631	-2.28455	-2.25652
0.0666	-2.29384	-2.26616
0.06689	-2.3032	-2.27588
0.06718	-2.31262	-2.28569
0.06748	-2.32212	-2.29558
0.06778	-2.33169	-2.30555
0.06808	-2.34133	-2.31561
0.06839	-2.35105	-2.32576
0.06869	-2.36084	-2.33599
0.069	-2.3707	-2.34631
0.06932	-2.38065	-2.35673
0.06963	-2.39067	-2.36723
0.06995	-2.40077	-2.37783
0.07027	-2.41095	-2.38852
0.0706	-2.42121	-2.3993
0.07092	-2.43155	-2.41019
0.07125	-2.44198	-2.42117
0.07159	-2.45249	-2.43225
0.07192	-2.46309	-2.44343
0.07226	-2.47378	-2.45471
0.07261	-2.48455	-2.46609
0.07295	-2.49542	-2.47758
0.0733	-2.50638	-2.48918
0.07365	-2.51743	-2.50088
0.07401	-2.52858	-2.5127
0.07437	-2.53983	-2.52462
0.07473	-2.55117	-2.53666
0.0751	-2.56261	-2.54881
0.07546	-2.57416	-2.56108
0.07584	-2.58581	-2.57346
0.07621	-2.59756	-2.58596
0.07659	-2.60942	-2.59859
0.07698	-2.62139	-2.61134
0.07737	-2.63348	-2.62421
0.07776	-2.64567	-2.63721
0.07815	-2.65798	-2.65034
0.07855	-2.67041	-2.6636
0.07896	-2.68295	-2.67699
0.07936	-2.69562	-2.69051
0.07978	-2.70842	-2.70418
0.08019	-2.72134	-2.71798
0.08061	-2.73439	-2.73192
0.08104	-2.74757	-2.74601
0.08147	-2.76088	-2.76024
0.0819	-2.77433	-2.77463
0.08234	-2.78792	-2.78916
0.08278	-2.80166	-2.80384
0.08323	-2.81554	-2.81868
0.08368	-2.82957	-2.83368
0.08414	-2.84375	-2.84885
0.0846	-2.85808	-2.86417
0.08507	-2.87258	-2.87966
0.08554	-2.88724	-2.89532
0.08601	-2.90206	-2.91116
0.0865	-2.91705	-2.92717
0.08698	-2.93222	-2.94336
0.08748	-2.94756	-2.95973
0.08798	-2.96308	-2.97629
0.08848	-2.97879	-2.99303
0.08899	-2.9947	-3.00997
0.08951	-3.01079	-3.0271
0.09003	-3.02709	-3.04444
0.09056	-3.04359	-3.06197
0.09109	-3.0603	-3.07971
0.09163	-3.07723	-3.09767
0.09218	-3.09438	-3.11584
0.09273	-3.11175	-3.13423
0.09329	-3.12936	-3.15284
0.09386	-3.1472	-3.17168
0.09443	-3.1653	-3.19076
0.09501	-3.18364	-3.21007
0.0956	-3.20224	-3.22962
0.09619	-3.22111	-3.24942
0.09679	-3.24026	-3.26948
0.0974	-3.25968	-3.28979
0.09802	-3.2794	-3.31036
0.09864	-3.29941	-3.33121
0.09928	-3.31974	-3.35232
0.09992	-3.34038	-3.37372
0.10057	-3.36135	-3.39541
0.10123	-3.38265	-3.41739
0.10189	-3.4043	-3.43967
0.10257	-3.42632	-3.46225
0.10325	-3.4487	-3.48515
0.10395	-3.47146	-3.50837
0.10465	-3.49463	-3.53191
0.10536	-3.5182	-3.55579
0.10609	-3.54219	-3.58002
0.10682	-3.56662	-3.60459
0.10756	-3.59151	-3.62953
0.10832	-3.61687	-3.65483
0.10908	-3.64271	-3.68051
0.10986	-3.66906	-3.70657
0.11065	-3.69593	-3.73303
0.11145	-3.72334	-3.75989
0.11226	-3.75132	-3.78717
0.11308	-3.77989	-3.81487
0.11392	-3.80906	-3.843
0.11477	-3.83887	-3.87157
0.11563	-3.86933	-3.9006
0.11651	-3.90043	-3.9301
0.1174	-3.93219	-3.96006
0.1183	-3.9646	-3.99052
0.11922	-3.99767	-4.02146
0.12016	-4.03139	-4.05292
0.12111	-4.06578	-4.08489
0.12207	-4.10083	-4.11739
0.12306	-4.13654	-4.15043
0.12406	-4.17289	-4.18401
0.12508	-4.2099	-4.21815
0.12612	-4.24755	-4.25285
0.12717	-4.28583	-4.28812
0.12825	-4.32474	-4.32397
0.12935	-4.36425	-4.36039
0.13047	-4.40436	-4.3974
0.13161	-4.44505	-4.43499
0.13277	-4.48628	-4.47317
0.13396	-4.52804	-4.51191
0.13517	-4.57029	-4.55121
0.13641	-4.613	-4.59106
0.13768	-4.65611	-4.63143
0.13897	-4.69956	-4.67229
0.14029	-4.74328	-4.7136
0.14164	-4.78717	-4.75532
0.14303	-4.83114	-4.79739
0.14445	-4.87506	-4.83972
0.1459	-4.91881	-4.88223
0.14739	-4.96223	-4.9248
0.14892	-5.00514	-4.9673
0.15048	-5.04736	-5.00957
0.15209	-5.08864	-5.05142
0.15375	-5.12873	-5.09261
0.15545	-5.16733	-5.13289
0.1572	-5.20408	-5.17193
0.15899	-5.2386	-5.20938
0.16085	-5.27043	-5.24482
0.16276	-5.29905	-5.27779
0.16472	-5.32387	-5.30775
0.16675	-5.34437	-5.33411
0.16885	-5.3602	-5.35624
0.17101	-5.37102	-5.37344
0.17323	-5.3765	-5.38502
0.17553	-5.37627	-5.39024
0.1779	-5.36998	-5.38843
0.18034	-5.35728	-5.37896
0.18286	-5.33783	-5.36136
0.18545	-5.31134	-5.33532
0.18811	-5.27759	-5.30077
0.19084	-5.2369	-5.25795
0.19364	-5.1899	-5.20744
0.1965	-5.1374	-5.1502
0.19942	-5.08039	-5.08754
0.20239	-5.02005	-5.02107
0.20541	-4.95772	-4.95265
0.20848	-4.89486	-4.88427
0.21157	-4.83308	-4.8179
0.2147	-4.77402	-4.7554
0.21785	-4.71911	-4.69838
0.22103	-4.66911	-4.6481
0.22422	-4.62461	-4.60545
0.22742	-4.58624	-4.57092
0.23064	-4.55457	-4.54461
0.23388	-4.53019	-4.52627
0.23713	-4.51368	-4.51533
0.24039	-4.50495	-4.51103
0.24368	-4.50296	-4.51238
0.24699	-4.50659	-4.5183
0.25032	-4.5147	-4.52762
0.25369	-4.52608	-4.53916
0.25709	-4.53951	-4.5517
0.26053	-4.55367	-4.56409
0.26402	-4.56714	-4.57521
0.26755	-4.57855	-4.58405
0.27113	-4.5871	-4.58972
0.27477	-4.59209	-4.59145
0.27846	-4.59276	-4.5887
0.28221	-4.58828	-4.58109
0.28602	-4.57776	-4.56852
0.2899	-4.56061	-4.55112
0.29383	-4.53757	-4.52932
0.29783	-4.50981	-4.50376
0.30189	-4.47863	-4.47532
0.30601	-4.44545	-4.44505
0.31019	-4.41184	-4.41408
0.31442	-4.37952	-4.38354
0.31871	-4.34994	-4.35443
0.32307	-4.3233	-4.32755
0.32748	-4.29956	-4.30337
0.33195	-4.27864	-4.28193
0.33649	-4.26046	-4.2628
0.34109	-4.24437	-4.24497
0.34577	-4.2282	-4.22691
0.35053	-4.20931	-4.20646
0.35538	-4.18474	-4.18099
0.36032	-4.15122	-4.14742
0.36537	-4.10506	-4.10243
0.37052	-4.0431	-4.04269
0.37579	-3.96379	-3.96524
0.38118	-3.86571	-3.86784
0.38668	-3.7474	-3.74947
0.39231	-3.60851	-3.61063
0.39804	-3.45183	-3.4535
0.40388	-3.28118	-3.28184
0.40981	-3.10095	-3.10039
0.41582	-2.91604	-2.91414
0.42191	-2.73025	-2.72734
0.42807	-2.54485	-2.54269
0.4343	-2.36081	-2.3608
0.44058	-2.17865	-2.18006
0.44694	-1.99526	-1.99692
0.45335	-1.80544	-1.80658
0.45984	-1.60363	-1.60378
0.46639	-1.38401	-1.38381
0.47302	-1.14319	-1.14345
0.4797	-0.8819	-0.88174
0.48643	-0.6015	-0.60051
0.49321	-0.30504	-0.30431
0.5	-1.2499e-08	-1.72315e-08
0.50679	0.30504	0.30431
0.51357	0.6015	0.60051
0.5203	0.8819	0.88174
0.52698	1.14319	1.14345
0.53361	1.38401	1.38381
0.54016	1.60363	1.60378
0.54665	1.80544	1.80658
0.55306	1.99526	1.99692
0.55942	2.17865	2.18006
0.5657	2.36081	2.3608
0.57193	2.54485	2.54269
0.57809	2.73025	2.72734
0.58418	2.91604	2.91414
0.59019	3.10095	3.10039
0.59612	3.28118	3.28184
0.60196	3.45183	3.4535
0.60769	3.60851	3.61063
0.61332	3.7474	3.74947
0.61882	3.86571	3.86784
0.62421	3.96379	3.96524
0.62948	4.0431	4.04269
0.63463	4.10506	4.10243
0.63968	4.15122	4.14742
0.64462	4.18474	4.18099
0.64947	4.20931	4.20646
0.65423	4.2282	4.22691
0.65891	4.24437	4.24497
0.66351	4.26046	4.2628
0.66805	4.27864	4.28193
0.67252	4.29956	4.30337
0.67693	4.3233	4.32755
0.68129	4.34994	4.35443
0.68558	4.37952	4.38354
0.68981	4.41184	4.41408
0.69399	4.44545	4.44505
0.69811	4.47863	4.47532
0.70217	4.50981	4.50376
0.70617	4.53757	4.52932
0.7101	4.56061	4.55112
0.71398	4.57776	4.56852
0.71779	4.58828	4.58109
0.72154	4.59276	4.5887
0.72523	4.59209	4.59145
0.72887	4.5871	4.58972
0.73245	4.57855	4.58405
0.73598	4.56714	4.57521
0.73947	4.55367	4.56409
0.74291	4.53951	4.5517
0.74631	4.52608	4.53916
0.74968	4.5147	4.52762
0.75301	4.50659	4.5183
0.75632	4.50296	4.51238
0.75961	4.50495	4.51103
0.76287	4.51368	4.51533
0.76612	4.53019	4.52627
0.76936	4.55457	4.54461
0.77258	4.58624	4.57092
0.77578	4.62461	4.60545
0.77897	4.66911	4.6481
0.78215	4.71911	4.69838
0.7853	4.77402	4.7554
0.78843	4.83308	4.8179
0.79152	4.89486	4.88427
0.79459	4.95772	4.95265
0.79761	5.02005	5.02107
0.80058	5.08039	5.08754
0.8035	5.1374	5.1502
0.80636	5.1899	5.20744
0.80916	5.2369	5.25795
0.81189	5.27759	5.30077
0.81455	5.31134	5.33532
0.81714	5.33783	5.36136
0.81966	5.35728	5.37896
0.8221	5.36998	5.38843
0.82447	5.37627	5.39024
0.82677	5.3765	5.38502
0.82899	5.37102	5.37344
0.83115	5.3602	5.35624
0.83325	5.34437	5.33411
0.83528	5.32387	5.30775
0.83724	5.29905	5.27779
0.83915	5.27043	5.24482
0.84101	5.2386	5.20938
0.8428	5.20408	5.17193
0.84455	5.16733	5.13289
0.84625	5.12873	5.09261
0.84791	5.08864	5.05142
0.84952	5.04736	5.00957
0.85108	5.00514	4.9673
0.85261	4.96223	4.9248
0.8541	4.91881	4.88223
0.85555	4.87506	4.83972
0.85697	4.83114	4.79739
0.85836	4.78717	4.75532
0.85971	4.74328	4.7136
0.86103	4.69956	4.67229
0.86232	4.65611	4.63143
0.86359	4.613	4.59106
0.86483	4.57029	4.55121
0.86604	4.52804	4.51191
0.86723	4.48628	4.47317
0.86839	4.44505	4.43499
0.86953	4.40436	4.3974
0.87065	4.36425	4.36039
0.87175	4.32474	4.32397
0.87283	4.28583	4.28812
0.87388	4.24755	4.25285
0.87492	4.2099	4.21815
0.87594	4.17289	4.18401
0.87694	4.13654	4.15043
0.87793	4.10083	4.11739
0.87889	4.06578	4.08489
0.87984	4.03139	4.05292
0.88078	3.99767	4.02146
0.8817	3.9646	3.99052
0.8826	3.93219	3.96006
0.88349	3.90043	3.9301
0.88437	3.86933	3.9006
0.88523	3.83887	3.87157
0.88608	3.80906	3.843
0.88692	3.77989	3.81487
0.88774	3.75132	3.78717
0.88855	3.72334	3.75989
0.88935	3.69593	3.73303
0.89014	3.66906	3.70657
0.89092	3.64271	3.68051
0.89168	3.61687	3.65483
0.89244	3.59151	3.62953
0.89318	3.56662	3.60459
0.89391	3.54219	3.58002
0.89464	3.5182	3.55579
0.89535	3.49463	3.53191
0.89605	3.47146	3.50837
0.89675	3.4487	3.48515
0.89743	3.42632	3.46225
0.89811	3.4043	3.43967
0.89877	3.38265	3.41739
0.89943	3.36135	3.39541
0.90008	3.34038	3.37372
0.90072	3.31974	3.35232
0.90136	3.29941	3.33121
0.90198	3.2794	3.31036
0.9026	3.25968	3.28979
0.90321	3.24026	3.26948
0.90381	3.22111	3.24942
0.9044	3.20224	3.22962
0.90499	3.18364	3.21007
0.90557	3.1653	3.19076
0.90614	3.1472	3.17168
0.90671	3.12936	3.15284
0.90727	3.11175	3.13423
0.90782	3.09438	3.11584
0.90837	3.07723	3.09767
0.90891	3.0603	3.07971
0.90944	3.04359	3.06197
0.90997	3.02709	3.04444
0.91049	3.01079	3.0271
0.91101	2.9947	3.00997
0.91152	2.97879	2.99303
0.91202	2.96308	2.97629
0.91252	2.94756	2.95973
0.91302	2.93222	2.94336
0.9135	2.91705	2.92717
0.91399	2.90206	2.91116
0.91446	2.88724	2.89532
0.91493	2.87258	2.87966
0.9154	2.85808	2.86417
0.91586	2.84375	2.84885
0.91632	2.82957	2.83368
0.91677	2.81554	2.81868
0.91722	2.80166	2.80384
0.91766	2.78792	2.78916
0.9181	2.77433	2.77463
0.91853	2.76088	2.76024
0.91896	2.74757	2.74601
0.91939	2.73439	2.73192
0.91981	2.72134	2.71798
0.92022	2.70842	2.70418
0.92064	2.69562	2.69051
0.92104	2.68295	2.67699
0.92145	2.67041	2.6636
0.92185	2.65798	2.65034
0.92224	2.64567	2.63721
0.92263	2.63348	2.62421
0.92302	2.62139	2.61134
0.92341	2.60942	2.59859
0.92379	2.59756	2.58596
0.92416	2.58581	2.57346
0.92454	2.57416	2.56108
0.9249	2.56261	2.54881
0.92527	2.55117	2.53666
0.92563	2.53983	2.52462
0.92599	2.52858	2.5127
0.92635	2.51743	2.50088
0.9267	2.50638	2.48918
0.92705	2.49542	2.47758
0.92739	2.48455	2.46609
0.92774	2.47378	2.45471
0.92808	2.46309	2.44343
0.92841	2.45249	2.43225
0.92875	2.44198	2.42117
0.92908	2.43155	2.41019
0.9294	2.42121	2.3993
0.92973	2.41095	2.38852
0.93005	2.40077	2.37783
0.93037	2.39067	2.36723
0.93068	2.38065	2.35673
0.931	2.3707	2.34631
0.93131	2.36084	2.33599
0.93161	2.35105	2.32576
0.93192	2.34133	2.31561
0.93222	2.33169	2.30555
0.93252	2.32212	2.29558
0.93282	2.31262	2.28569
0.93311	2.3032	2.27588
0.9334	2.29384	2.26616
0.93369	2.28455	2.25652
0.93398	2.27533	2.24696
0.93427	2.26617	2.23748
0.93455	2.25708	2.22807
0.93483	2.24806	2.21875
0.9351	2.2391	2.2095
0.93538	2.2302	2.20032
0.93565	2.22137	2.19122
0.93592	2.2126	2.18219
0.93619	2.20389	2.17324
0.93646	2.19524	2.16436
0.93672	2.18665	2.15555
0.93698	2.17812	2.14681
0.93724	2.16965	2.13814
0.9375	2.16123	2.12953
0.93776	2.15288	2.121
0.93801	2.14458	2.11253
0.93826	2.13634	2.10413
0.93851	2.12815	2.09579
0.93876	2.12002	2.08752
0.939	2.11194	2.07931
0.93925	2.10392	2.07116
0.93949	2.09595	2.06308
0.93973	2.08804	2.05506
0.93997	2.08017	2.0471
0.9402	2.07236	2.0392
0.94044	2.06461	2.03136
0.94067	2.0569	2.02358
0.9409	2.04924	2.01585
0.94113	2.04164	2.00819
0.94136	2.03408	2.00058
0.94158	2.02658	1.99303
0.94181	2.01912	1.98553
0.94203	2.01171	1.97809
0.94225	2.00435	1.9707
0.94247	1.99703	1.96337
0.94269	1.98977	1.95609
0.9429	1.98255	1.94886
0.94312	1.97537	1.94168
0.94333	1.96825	1.93456
0.94354	1.96116	1.92749
0.94375	1.95413	1.92047
0.94396	1.94713	1.9135
0.94417	1.94018	1.90657
0.94437	1.93328	1.8997
0.94457	1.92642	1.89287
0.94478	1.9196	1.8861
0.94498	1.91282	1.87937
0.94518	1.90609	1.87269
0.94537	1.8994	1.86605
0.94557	1.89275	1.85946
0.94576	1.88614	1.85291
0.94596	1.87957	1.84641
0.94615	1.87304	1.83996
0.94634	1.86656	1.83355
0.94653	1.86011	1.82718
0.94672	1.8537	1.82086
0.94691	1.84733	1.81458
0.94709	1.841	1.80834
0.94728	1.8347	1.80214
0.94746	1.82845	1.79598
0.94764	1.82223	1.78987
0.94782	1.81605	1.7838
0.948	1.80991	1.77776
0.94818	1.8038	1.77177
0.94836	1.79773	1.76582
0.94853	1.79169	1.7599
0.94871	1.7857	1.75402
0.94888	1.77973	1.74819
0.94905	1.7738	1.74239
0.94922	1.76791	1.73663
0.94939	1.76205	1.7309
0.94956	1.75623	1.72521
0.94973	1.75044	1.71956
0.9499	1.74468	1.71395
0.95006	1.73896	1.70837
0.95023	1.73327	1.70282
0.95039	1.72761	1.69732
0.95055	1.72198	1.69184
0.95072	1.71639	1.6864
0.95088	1.71083	1.681
0.95104	1.7053	1.67563
0.95119	1.6998	1.67029
0.95135	1.69433	1.66499

## Sheet: Figure 4c
x	S(x)/|b|_PN model	ρ(x)_PN model
-75	0.04865	0.00351
-74.75	0.04881	0.00352
-74.5	0.04896	0.00354
-74.25	0.04912	0.00357
-74	0.04928	0.00359
-73.75	0.04945	0.00361
-73.5	0.04961	0.00364
-73.25	0.04977	0.00366
-73	0.04994	0.00368
-72.75	0.0501	0.00371
-72.5	0.05027	0.00373
-72.25	0.05044	0.00376
-72	0.05061	0.00378
-71.75	0.05078	0.00381
-71.5	0.05095	0.00383
-71.25	0.05112	0.00386
-71	0.05129	0.00388
-70.75	0.05147	0.00391
-70.5	0.05164	0.00394
-70.25	0.05182	0.00396
-70	0.052	0.00399
-69.75	0.05218	0.00402
-69.5	0.05236	0.00404
-69.25	0.05254	0.00407
-69	0.05272	0.0041
-68.75	0.05291	0.00413
-68.5	0.05309	0.00416
-68.25	0.05328	0.00419
-68	0.05347	0.00421
-67.75	0.05366	0.00424
-67.5	0.05385	0.00427
-67.25	0.05404	0.0043
-67	0.05424	0.00433
-66.75	0.05443	0.00437
-66.5	0.05463	0.0044
-66.25	0.05482	0.00443
-66	0.05502	0.00446
-65.75	0.05522	0.00449
-65.5	0.05543	0.00452
-65.25	0.05563	0.00456
-65	0.05583	0.00459
-64.75	0.05604	0.00462
-64.5	0.05625	0.00466
-64.25	0.05646	0.00469
-64	0.05667	0.00473
-63.75	0.05688	0.00476
-63.5	0.0571	0.0048
-63.25	0.05731	0.00483
-63	0.05753	0.00487
-62.75	0.05775	0.0049
-62.5	0.05797	0.00494
-62.25	0.05819	0.00498
-62	0.05842	0.00502
-61.75	0.05864	0.00505
-61.5	0.05887	0.00509
-61.25	0.0591	0.00513
-61	0.05933	0.00517
-60.75	0.05956	0.00521
-60.5	0.0598	0.00525
-60.25	0.06003	0.00529
-60	0.06027	0.00533
-59.75	0.06051	0.00537
-59.5	0.06075	0.00542
-59.25	0.061	0.00546
-59	0.06124	0.0055
-58.75	0.06149	0.00555
-58.5	0.06174	0.00559
-58.25	0.06199	0.00563
-58	0.06224	0.00568
-57.75	0.0625	0.00573
-57.5	0.06276	0.00577
-57.25	0.06302	0.00582
-57	0.06328	0.00587
-56.75	0.06354	0.00591
-56.5	0.06381	0.00596
-56.25	0.06408	0.00601
-56	0.06435	0.00606
-55.75	0.06462	0.00611
-55.5	0.0649	0.00616
-55.25	0.06517	0.00622
-55	0.06545	0.00627
-54.75	0.06573	0.00632
-54.5	0.06602	0.00637
-54.25	0.06631	0.00643
-54	0.0666	0.00648
-53.75	0.06689	0.00654
-53.5	0.06718	0.0066
-53.25	0.06748	0.00665
-53	0.06778	0.00671
-52.75	0.06808	0.00677
-52.5	0.06839	0.00683
-52.25	0.06869	0.00689
-52	0.069	0.00695
-51.75	0.06932	0.00701
-51.5	0.06963	0.00708
-51.25	0.06995	0.00714
-51	0.07027	0.0072
-50.75	0.0706	0.00727
-50.5	0.07092	0.00733
-50.25	0.07125	0.0074
-50	0.07159	0.00747
-49.75	0.07192	0.00754
-49.5	0.07226	0.00761
-49.25	0.07261	0.00768
-49	0.07295	0.00775
-48.75	0.0733	0.00782
-48.5	0.07365	0.0079
-48.25	0.07401	0.00797
-48	0.07437	0.00805
-47.75	0.07473	0.00812
-47.5	0.0751	0.0082
-47.25	0.07546	0.00828
-47	0.07584	0.00836
-46.75	0.07621	0.00844
-46.5	0.07659	0.00853
-46.25	0.07698	0.00861
-46	0.07737	0.0087
-45.75	0.07776	0.00878
-45.5	0.07815	0.00887
-45.25	0.07855	0.00896
-45	0.07896	0.00905
-44.75	0.07936	0.00914
-44.5	0.07978	0.00923
-44.25	0.08019	0.00933
-44	0.08061	0.00942
-43.75	0.08104	0.00952
-43.5	0.08147	0.00962
-43.25	0.0819	0.00972
-43	0.08234	0.00982
-42.75	0.08278	0.00993
-42.5	0.08323	0.01003
-42.25	0.08368	0.01014
-42	0.08414	0.01025
-41.75	0.0846	0.01036
-41.5	0.08507	0.01047
-41.25	0.08554	0.01059
-41	0.08601	0.0107
-40.75	0.0865	0.01082
-40.5	0.08698	0.01094
-40.25	0.08748	0.01106
-40	0.08798	0.01119
-39.75	0.08848	0.01131
-39.5	0.08899	0.01144
-39.25	0.08951	0.01157
-39	0.09003	0.01171
-38.75	0.09056	0.01184
-38.5	0.09109	0.01198
-38.25	0.09163	0.01212
-38	0.09218	0.01227
-37.75	0.09273	0.01241
-37.5	0.09329	0.01256
-37.25	0.09386	0.01271
-37	0.09443	0.01287
-36.75	0.09501	0.01302
-36.5	0.0956	0.01318
-36.25	0.09619	0.01335
-36	0.09679	0.01351
-35.75	0.0974	0.01368
-35.5	0.09802	0.01386
-35.25	0.09864	0.01403
-35	0.09928	0.01421
-34.75	0.09992	0.0144
-34.5	0.10057	0.01459
-34.25	0.10123	0.01478
-34	0.10189	0.01497
-33.75	0.10257	0.01517
-33.5	0.10325	0.01538
-33.25	0.10395	0.01559
-33	0.10465	0.0158
-32.75	0.10536	0.01602
-32.5	0.10609	0.01624
-32.25	0.10682	0.01647
-32	0.10756	0.01671
-31.75	0.10832	0.01695
-31.5	0.10908	0.01719
-31.25	0.10986	0.01744
-31	0.11065	0.0177
-30.75	0.11145	0.01797
-30.5	0.11226	0.01824
-30.25	0.11308	0.01852
-30	0.11392	0.0188
-29.75	0.11477	0.0191
-29.5	0.11563	0.0194
-29.25	0.11651	0.01971
-29	0.1174	0.02003
-28.75	0.1183	0.02036
-28.5	0.11922	0.02069
-28.25	0.12016	0.02104
-28	0.12111	0.0214
-27.75	0.12207	0.02177
-27.5	0.12306	0.02215
-27.25	0.12406	0.02254
-27	0.12508	0.02295
-26.75	0.12612	0.02337
-26.5	0.12717	0.02381
-26.25	0.12825	0.02426
-26	0.12935	0.02472
-25.75	0.13047	0.02521
-25.5	0.13161	0.02571
-25.25	0.13277	0.02623
-25	0.13396	0.02677
-24.75	0.13517	0.02734
-24.5	0.13641	0.02792
-24.25	0.13768	0.02854
-24	0.13897	0.02917
-23.75	0.14029	0.02984
-23.5	0.14164	0.03053
-23.25	0.14303	0.03126
-23	0.14445	0.03202
-22.75	0.1459	0.03281
-22.5	0.14739	0.03365
-22.25	0.14892	0.03452
-22	0.15048	0.03544
-21.75	0.15209	0.0364
-21.5	0.15375	0.03741
-21.25	0.15545	0.03847
-21	0.1572	0.03958
-20.75	0.15899	0.04075
-20.5	0.16085	0.04197
-20.25	0.16276	0.04325
-20	0.16472	0.04458
-19.75	0.16675	0.04598
-19.5	0.16885	0.04742
-19.25	0.17101	0.04892
-19	0.17323	0.05047
-18.75	0.17553	0.05206
-18.5	0.1779	0.05367
-18.25	0.18034	0.0553
-18	0.18286	0.05694
-17.75	0.18545	0.05856
-17.5	0.18811	0.06015
-17.25	0.19084	0.06168
-17	0.19364	0.06313
-16.75	0.1965	0.0645
-16.5	0.19942	0.06574
-16.25	0.20239	0.06687
-16	0.20541	0.06786
-15.75	0.20848	0.06872
-15.5	0.21157	0.06945
-15.25	0.2147	0.07006
-15	0.21785	0.07056
-14.75	0.22103	0.07098
-14.5	0.22422	0.07135
-14.25	0.22742	0.07168
-14	0.23064	0.07199
-13.75	0.23388	0.07232
-13.5	0.23713	0.07268
-13.25	0.24039	0.07309
-13	0.24368	0.07357
-12.75	0.24699	0.07413
-12.5	0.25032	0.07477
-12.25	0.25369	0.0755
-12	0.25709	0.07633
-11.75	0.26053	0.07725
-11.5	0.26402	0.07826
-11.25	0.26755	0.07935
-11	0.27113	0.08052
-10.75	0.27477	0.08176
-10.5	0.27846	0.08305
-10.25	0.28221	0.08438
-10	0.28602	0.08574
-9.75	0.2899	0.08712
-9.5	0.29383	0.08849
-9.25	0.29783	0.08986
-9	0.30189	0.09121
-8.75	0.30601	0.09254
-8.5	0.31019	0.09385
-8.25	0.31442	0.09514
-8	0.31871	0.09644
-7.75	0.32307	0.09775
-7.5	0.32748	0.09909
-7.25	0.33195	0.10049
-7	0.33649	0.10198
-6.75	0.34109	0.10357
-6.5	0.34577	0.1053
-6.25	0.35053	0.10718
-6	0.35538	0.10922
-5.75	0.36032	0.11142
-5.5	0.36537	0.11378
-5.25	0.37052	0.11628
-5	0.37579	0.11887
-4.75	0.38118	0.1215
-4.5	0.38668	0.12412
-4.25	0.39231	0.12666
-4	0.39804	0.12906
-3.75	0.40388	0.13126
-3.5	0.40981	0.13326
-3.25	0.41582	0.13505
-3	0.42191	0.13666
-2.75	0.42807	0.13814
-2.5	0.4343	0.13957
-2.25	0.44058	0.14098
-2	0.44694	0.14243
-1.75	0.45335	0.14393
-1.5	0.45984	0.14546
-1.25	0.46639	0.14699
-1	0.47302	0.14843
-0.75	0.4797	0.14969
-0.5	0.48643	0.15068
-0.25	0.49321	0.15132
0	0.5	0.15153
0.25	0.50679	0.15132
0.5	0.51357	0.15068
0.75	0.5203	0.14969
1	0.52698	0.14843
1.25	0.53361	0.14699
1.5	0.54016	0.14546
1.75	0.54665	0.14393
2	0.55306	0.14243
2.25	0.55942	0.14098
2.5	0.5657	0.13957
2.75	0.57193	0.13814
3	0.57809	0.13666
3.25	0.58418	0.13505
3.5	0.59019	0.13326
3.75	0.59612	0.13126
4	0.60196	0.12906
4.25	0.60769	0.12666
4.5	0.61332	0.12412
4.75	0.61882	0.1215
5	0.62421	0.11887
5.25	0.62948	0.11628
5.5	0.63463	0.11378
5.75	0.63968	0.11142
6	0.64462	0.10922
6.25	0.64947	0.10718
6.5	0.65423	0.1053
6.75	0.65891	0.10357
7	0.66351	0.10198
7.25	0.66805	0.10049
7.5	0.67252	0.09909
7.75	0.67693	0.09775
8	0.68129	0.09644
8.25	0.68558	0.09514
8.5	0.68981	0.09385
8.75	0.69399	0.09254
9	0.69811	0.09121
9.25	0.70217	0.08986
9.5	0.70617	0.08849
9.75	0.7101	0.08712
10	0.71398	0.08574
10.25	0.71779	0.08438
10.5	0.72154	0.08305
10.75	0.72523	0.08176
11	0.72887	0.08052
11.25	0.73245	0.07935
11.5	0.73598	0.07826
11.75	0.73947	0.07725
12	0.74291	0.07633
12.25	0.74631	0.0755
12.5	0.74968	0.07477
12.75	0.75301	0.07413
13	0.75632	0.07357
13.25	0.75961	0.07309
13.5	0.76287	0.07268
13.75	0.76612	0.07232
14	0.76936	0.07199
14.25	0.77258	0.07168
14.5	0.77578	0.07135
14.75	0.77897	0.07098
15	0.78215	0.07056
15.25	0.7853	0.07006
15.5	0.78843	0.06945
15.75	0.79152	0.06872
16	0.79459	0.06786
16.25	0.79761	0.06687
16.5	0.80058	0.06574
16.75	0.8035	0.0645
17	0.80636	0.06313
17.25	0.80916	0.06168
17.5	0.81189	0.06015
17.75	0.81455	0.05856
18	0.81714	0.05694
18.25	0.81966	0.0553
18.5	0.8221	0.05367
18.75	0.82447	0.05206
19	0.82677	0.05047
19.25	0.82899	0.04892
19.5	0.83115	0.04742
19.75	0.83325	0.04598
20	0.83528	0.04458
20.25	0.83724	0.04325
20.5	0.83915	0.04197
20.75	0.84101	0.04075
21	0.8428	0.03958
21.25	0.84455	0.03847
21.5	0.84625	0.03741
21.75	0.84791	0.0364
22	0.84952	0.03544
22.25	0.85108	0.03452
22.5	0.85261	0.03365
22.75	0.8541	0.03281
23	0.85555	0.03202
23.25	0.85697	0.03126
23.5	0.85836	0.03053
23.75	0.85971	0.02984
24	0.86103	0.02917
24.25	0.86232	0.02854
24.5	0.86359	0.02792
24.75	0.86483	0.02734
25	0.86604	0.02677
25.25	0.86723	0.02623
25.5	0.86839	0.02571
25.75	0.86953	0.02521
26	0.87065	0.02472
26.25	0.87175	0.02426
26.5	0.87283	0.02381
26.75	0.87388	0.02337
27	0.87492	0.02295
27.25	0.87594	0.02254
27.5	0.87694	0.02215
27.75	0.87793	0.02177
28	0.87889	0.0214
28.25	0.87984	0.02104
28.5	0.88078	0.02069
28.75	0.8817	0.02036
29	0.8826	0.02003
29.25	0.88349	0.01971
29.5	0.88437	0.0194
29.75	0.88523	0.0191
30	0.88608	0.0188
30.25	0.88692	0.01852
30.5	0.88774	0.01824
30.75	0.88855	0.01797
31	0.88935	0.0177
31.25	0.89014	0.01744
31.5	0.89092	0.01719
31.75	0.89168	0.01695
32	0.89244	0.01671
32.25	0.89318	0.01647
32.5	0.89391	0.01624
32.75	0.89464	0.01602
33	0.89535	0.0158
33.25	0.89605	0.01559
33.5	0.89675	0.01538
33.75	0.89743	0.01517
34	0.89811	0.01497
34.25	0.89877	0.01478
34.5	0.89943	0.01459
34.75	0.90008	0.0144
35	0.90072	0.01421
35.25	0.90136	0.01403
35.5	0.90198	0.01386
35.75	0.9026	0.01368
36	0.90321	0.01351
36.25	0.90381	0.01335
36.5	0.9044	0.01318
36.75	0.90499	0.01302
37	0.90557	0.01287
37.25	0.90614	0.01271
37.5	0.90671	0.01256
37.75	0.90727	0.01241
38	0.90782	0.01227
38.25	0.90837	0.01212
38.5	0.90891	0.01198
38.75	0.90944	0.01184
39	0.90997	0.01171
39.25	0.91049	0.01157
39.5	0.91101	0.01144
39.75	0.91152	0.01131
40	0.91202	0.01119
40.25	0.91252	0.01106
40.5	0.91302	0.01094
40.75	0.9135	0.01082
41	0.91399	0.0107
41.25	0.91446	0.01059
41.5	0.91493	0.01047
41.75	0.9154	0.01036
42	0.91586	0.01025
42.25	0.91632	0.01014
42.5	0.91677	0.01003
42.75	0.91722	0.00993
43	0.91766	0.00982
43.25	0.9181	0.00972
43.5	0.91853	0.00962
43.75	0.91896	0.00952
44	0.91939	0.00942
44.25	0.91981	0.00933
44.5	0.92022	0.00923
44.75	0.92064	0.00914
45	0.92104	0.00905
45.25	0.92145	0.00896
45.5	0.92185	0.00887
45.75	0.92224	0.00878
46	0.92263	0.0087
46.25	0.92302	0.00861
46.5	0.92341	0.00853
46.75	0.92379	0.00844
47	0.92416	0.00836
47.25	0.92454	0.00828
47.5	0.9249	0.0082
47.75	0.92527	0.00812
48	0.92563	0.00805
48.25	0.92599	0.00797
48.5	0.92635	0.0079
48.75	0.9267	0.00782
49	0.92705	0.00775
49.25	0.92739	0.00768
49.5	0.92774	0.00761
49.75	0.92808	0.00754
50	0.92841	0.00747
50.25	0.92875	0.0074
50.5	0.92908	0.00733
50.75	0.9294	0.00727
51	0.92973	0.0072
51.25	0.93005	0.00714
51.5	0.93037	0.00708
51.75	0.93068	0.00701
52	0.931	0.00695
52.25	0.93131	0.00689
52.5	0.93161	0.00683
52.75	0.93192	0.00677
53	0.93222	0.00671
53.25	0.93252	0.00665
53.5	0.93282	0.0066
53.75	0.93311	0.00654
54	0.9334	0.00648
54.25	0.93369	0.00643
54.5	0.93398	0.00637
54.75	0.93427	0.00632
55	0.93455	0.00627
55.25	0.93483	0.00622
55.5	0.9351	0.00616
55.75	0.93538	0.00611
56	0.93565	0.00606
56.25	0.93592	0.00601
56.5	0.93619	0.00596
56.75	0.93646	0.00591
57	0.93672	0.00587
57.25	0.93698	0.00582
57.5	0.93724	0.00577
57.75	0.9375	0.00573
58	0.93776	0.00568
58.25	0.93801	0.00563
58.5	0.93826	0.00559
58.75	0.93851	0.00555
59	0.93876	0.0055
59.25	0.939	0.00546
59.5	0.93925	0.00542
59.75	0.93949	0.00537
60	0.93973	0.00533
60.25	0.93997	0.00529
60.5	0.9402	0.00525
60.75	0.94044	0.00521
61	0.94067	0.00517
61.25	0.9409	0.00513
61.5	0.94113	0.00509
61.75	0.94136	0.00505
62	0.94158	0.00502
62.25	0.94181	0.00498
62.5	0.94203	0.00494
62.75	0.94225	0.0049
63	0.94247	0.00487
63.25	0.94269	0.00483
63.5	0.9429	0.0048
63.75	0.94312	0.00476
64	0.94333	0.00473
64.25	0.94354	0.00469
64.5	0.94375	0.00466
64.75	0.94396	0.00462
65	0.94417	0.00459
65.25	0.94437	0.00456
65.5	0.94457	0.00452
65.75	0.94478	0.00449
66	0.94498	0.00446
66.25	0.94518	0.00443
66.5	0.94537	0.0044
66.75	0.94557	0.00437
67	0.94576	0.00433
67.25	0.94596	0.0043
67.5	0.94615	0.00427
67.75	0.94634	0.00424
68	0.94653	0.00421
68.25	0.94672	0.00419
68.5	0.94691	0.00416
68.75	0.94709	0.00413
69	0.94728	0.0041
69.25	0.94746	0.00407
69.5	0.94764	0.00404
69.75	0.94782	0.00402
70	0.948	0.00399
70.25	0.94818	0.00396
70.5	0.94836	0.00394
70.75	0.94853	0.00391
71	0.94871	0.00388
71.25	0.94888	0.00386
71.5	0.94905	0.00383
71.75	0.94922	0.00381
72	0.94939	0.00378
72.25	0.94956	0.00376
72.5	0.94973	0.00373
72.75	0.9499	0.00371
73	0.95006	0.00368
73.25	0.95023	0.00366
73.5	0.95039	0.00364
73.75	0.95055	0.00361
74	0.95072	0.00359
74.25	0.95088	0.00357
74.5	0.95104	0.00354
74.75	0.95119	0.00352
75	0.95135	0.00351

[truncated: 3 more sheets: Figure 4d, Figure 6c, Sheet12]
